# Supplementary material for: Mutations in the transcriptional regulator MAB_2885 confer tedizolid and linezolid resistance through the MmpS-MmpL efflux pump MAB_2302-MAB_2303 in Mycobacterium abscessus
Source: PLoS Pathog. 2025 May 30;21(5):e1013190. doi: 10.1371/journal.ppat.1013190 (PMC12136459; doi:10.1371/journal.ppat.1013190)
Supplement: S1 Data — (XLSX) [file ppat.1013190.s006.xlsx]

## Sheet: Fig 2A
Gene_id	Gene name	Gene description	FC(M2885/B261B)	Log2FC(M2885/B261B)	Pvalue	Padjust	Significant	Regulate	Gene Type	Biotype	T7_2Ba	T7_2Bb	T7_2Bc	T1_2Ba	T1_2Bb	T1_2Bc	T7_25a	T7_25b	T7_25c	T1_25a	T1_25b	T1_25c	B261B	M2885
MAB_2886c	MAB_2886c	Hypothetical protein	0.056	-4.14747	4.71815e-168	1.18072e-164	yes	down	ref_gene	mRNA	2551.31	2226.49	2166.57	2012.9	1580.95	1788.04	122.75	130.83	91.44	88.1	115.98	140.66	2054.38	114.96
MAB_1529c	MAB_1529c	hypothetical protein	0.097	-3.36383	2.51015e-135	4.18776e-132	yes	down	ref_gene	mRNA	404.45	383.37	423.98	504.38	396.68	493.38	34.68	36.76	34.29	50.66	45.07	46.26	434.373	41.2867
MAB_2303	MAB_2303	Putative membrane protein%2C MmpL	0.135	-2.88576	2.3122e-117	2.89314e-114	yes	down	ref_gene	mRNA	327.05	328.57	385.55	348.49	472.96	436.6	45.07	45.76	49.57	53.3	52.13	58.14	383.203	50.6617
MAB_3272c	MAB_3272c	Probable cutinase Cut1	0.085	-3.55003	1.27887e-105	1.28015e-102	yes	down	ref_gene	mRNA	1028.99	729.22	799.22	823.23	961.4	759.8	90.32	80.58	75.36	43.57	81.55	60.08	850.31	71.91
MAB_1543	MAB_1543	hypothetical protein	0.083	-3.58911	9.91604e-89	8.27163e-86	yes	down	ref_gene	mRNA	571.87	602.62	539.2	509.21	672.29	538.29	63.36	63.33	43.89	24.54	46.77	40.99	572.247	47.1467
MAB_2884c	MAB_2884c	Probable crossover junction endodeoxyribonuclease RuvC	0.293	-1.77123	2.88814e-60	2.06502e-57	yes	down	ref_gene	mRNA	421.42	493.51	444.47	422.17	566.2	521.49	140.31	151.77	131.23	125.7	131.36	148.06	478.21	138.072
MAB_2302	MAB_2302	Probable conserved membrane protein%2C MmpS	0.173	-2.53495	1.87619e-52	1.17379e-49	yes	down	ref_gene	mRNA	403.54	658.19	526.74	485.39	480.58	589.89	77.8	86.64	62.97	90.24	88.62	127.76	524.055	89.005
MAB_2882c	MAB_2882c	Holliday junction DNA helicase RuvB	0.463	-1.11234	3.29589e-31	1.64959e-28	yes	down	ref_gene	mRNA	129.98	125.06	147.78	115.48	142.47	148.94	61.33	65.22	55.94	66.57	57.36	60.59	134.952	61.1683
MAB_2883c	MAB_2883c	Holliday junction DNA helicase RuvA	0.424	-1.23887	4.12766e-31	1.87809e-28	yes	down	ref_gene	mRNA	121.46	122.46	136.37	108.68	133.9	147.56	52.82	49.88	58.85	53.87	52.17	52.92	128.405	53.4183
MAB_0214c	MAB_0214c	Conserved hypothetical protein %28OsmC-like%29	0.378	-1.40229	3.77937e-19	1.57631e-16	yes	down	ref_gene	mRNA	174.38	105.19	126.36	160.07	145.09	142.6	52.33	57.62	61.14	39.53	61.4	46.78	142.282	53.1333
MAB_3270c	MAB_3270c	Probable lipase%2Festerase LipN	0.644	-0.635056	1.11345e-10	4.28679e-08	no	down	ref_gene	mRNA	94.45	92.84	106.76	98.07	127.07	101.82	72.15	60.26	69.07	65.72	62.16	62.1	103.502	65.2433
MAB_0091	MAB_0091	Putative ferredoxin-dependent glutamate synthase	0.689	-0.538434	1.71593e-10	6.13443e-08	no	down	ref_gene	mRNA	345.95	397.1	418.06	415.16	420.44	404.83	262.04	277.92	265.35	285.1	291.15	233.18	400.257	269.123
MAB_4911c	MAB_4911c	Probable acyl-CoA dehydrogenase FadE	1.955	0.967192	3.06956e-09	1.02421e-06	no	up	ref_gene	mRNA	41.61	26.09	41	39.5	36.85	36.71	93.74	61.73	83.75	44.46	70.35	71.97	36.96	71
MAB_1865	MAB_1865	Probable fatty-acid-CoA ligase FadD	1.927	0.946386	4.0762e-09	1.27509e-06	no	up	ref_gene	mRNA	28.69	28.65	35	29.86	30.24	25.18	58.64	40.23	58.87	40.31	82.12	53.96	29.6033	55.6883
MAB_3999	MAB_3999	hypothetical protein	2.174	1.12046	4.92281e-09	1.44933e-06	yes	up	ref_gene	mRNA	172.1	157.09	163.76	207.03	127.6	133.67	448.94	353.53	449.95	268.93	344.22	198.46	160.208	344.005
MAB_2887	MAB_2887	hypothetical protein	0.646	-0.630642	6.11356e-09	1.69991e-06	no	down	ref_gene	mRNA	20.56	24.73	31.38	27.05	28.3	24.4	17.62	15.15	15.31	17.14	18.37	15.12	26.07	16.4517
MAB_4818	MAB_4818	Hypothetical protein	0.651	-0.619489	1.10012e-08	2.89794e-06	no	down	ref_gene	mRNA	25.93	30.11	39.45	38.16	34.07	26.3	22.76	21.33	18.9	18.74	22.44	19.06	32.3367	20.5383
MAB_4913c	MAB_4913c	Putative short chain dehydrogenase%2Freductase	1.85	0.887182	3.5359e-08	8.8486e-06	no	up	ref_gene	mRNA	27.14	20.17	38.6	28.75	27.13	24.82	53.04	45.2	52.53	32.68	51.85	65.34	27.7683	50.1067
MAB_4646	MAB_4646	hypothetical protein	0.603	-0.729452	4.52017e-08	1.07731e-05	no	down	ref_gene	mRNA	341.07	239.6	366.76	277.15	231.73	337.41	174.15	179.49	158.49	207.09	161.69	177.24	298.953	176.358
MAB_1704c	MAB_1704c	1-aminocyclopropane-1-carboxylate deaminase	2.246	1.16764	5.56547e-08	1.26615e-05	yes	up	ref_gene	mRNA	17.71	12.07	16.5	11.41	9.88	9.05	34.01	23.14	33.79	17.35	38.06	22.63	12.77	28.1633
MAB_4910c	MAB_4910c	Putative aminoglycoside phosphotransferase	1.653	0.725497	9.10153e-08	1.98057e-05	no	up	ref_gene	mRNA	24.48	22.33	34.03	26.74	27.99	24.45	55.43	46	48.53	27.54	40.15	41.22	26.67	43.145
MAB_4000	MAB_4000	Hypothetical protein	1.746	0.804219	1.72212e-07	3.59133e-05	no	up	ref_gene	mRNA	34.3	34.82	42.67	35.17	33.86	28.81	77.17	65.02	75.93	47.66	52.58	40.11	34.9383	59.745
MAB_4026c	MAB_4026c	Probable transcriptional regulatory protein TetR	0.737	-0.440174	2.10822e-07	4.22066e-05	no	down	ref_gene	mRNA	49.81	65.98	62.99	62.91	63.37	62.69	48.49	46.2	46.17	41.29	43.13	40.2	61.2917	44.2467
MAB_3840	MAB_3840	hypothetical protein	1.702	0.767114	3.65788e-07	7.04141e-05	no	up	ref_gene	mRNA	26.26	31.2	27.8	26.75	21.71	20.55	46.42	35.75	48.08	42.38	52.07	32.72	25.7117	42.9033
MAB_3998	MAB_3998	hypothetical protein	1.778	0.830557	4.04708e-07	7.50208e-05	no	up	ref_gene	mRNA	140.24	181.51	145.79	185.15	124.92	144.79	321.76	209.88	364.16	253.27	257.16	201.11	153.733	267.89
MAB_3841	MAB_3841	Ornithine aminotransferase RocD1	1.606	0.683242	4.43687e-07	7.9309e-05	no	up	ref_gene	mRNA	17.29	19.72	24.95	19.06	16.42	16.2	30.6	26.47	38.08	22.26	29.48	30.94	18.94	29.6383
MAB_1628c	MAB_1628c	hypothetical protein	2.431	1.28137	5.49806e-07	9.4889e-05	yes	up	ref_gene	mRNA	79.98	43.83	37.25	33.9	41.16	33.13	130.2	121.28	142.78	55.34	124.61	78.92	44.875	108.855
MAB_4839c	MAB_4839c	Putative transporter%2C MFS family	0.613	-0.705954	1.04225e-06	0.000173882	no	down	ref_gene	mRNA	18.85	18.9	26.56	19.46	25.3	22.47	12.11	14.29	11.15	13.93	10.07	17.18	21.9233	13.1217
MAB_0438c	MAB_0438c	hypothetical protein	2.36	1.23899	1.79257e-06	0.000289414	yes	up	ref_gene	mRNA	34.89	54.48	45.88	29.56	21.46	25.28	94.49	84.5	69.44	34.48	88.03	121.3	35.2583	82.04
MAB_4912c	MAB_4912c	Putative transcriptional regulator%2C TetR family	1.734	0.794141	1.87748e-06	0.000293649	no	up	ref_gene	mRNA	28.25	19.06	25.14	32.87	27.11	26.98	52.1	37.29	52.45	31.47	43.03	55.14	26.5683	45.2467
MAB_2484c	MAB_2484c	Hypothetical protein	0.662	-0.595977	2.9452e-06	0.000446689	no	down	ref_gene	mRNA	42.15	48.12	58.86	51.09	54.85	48.14	29.77	26.98	36.73	40.73	30.82	30.24	50.535	32.545
MAB_1542c	MAB_1542c	Probable amino acid permease	0.577	-0.793455	3.09946e-06	0.000456258	no	down	ref_gene	mRNA	15.95	19.2	21.8	20.5	13.54	13.87	13.6	11.56	9.78	5.67	9.04	9.67	17.4767	9.88667
MAB_4547	MAB_4547	Probable aldehyde dehydrogenase	1.369	0.453327	3.21775e-06	0.000460138	no	up	ref_gene	mRNA	70.04	64.08	78.14	69.1	70.12	64.09	115.4	86.31	103.82	80.5	89.32	82.11	69.2617	92.91
MAB_0587	MAB_0587	Probable acetamidase%2Fformamidase	1.384	0.468939	3.31809e-06	0.000461307	no	up	ref_gene	mRNA	73.86	94.94	85.68	84.31	76.4	77.86	128.68	102.23	124.75	93.65	114.85	105.13	82.175	111.548
MAB_0440	MAB_0440	hypothetical protein	1.903	0.928021	3.86352e-06	0.00052262	no	up	ref_gene	mRNA	405.6	572.64	417.02	351.95	298.33	240.3	717.4	934.78	563.47	491	698.17	889.9	380.973	715.787
MAB_0441	MAB_0441	hypothetical protein	1.786	0.836429	5.47293e-06	0.000720842	no	up	ref_gene	mRNA	222.39	278.22	230.89	185.49	163.32	138.6	351.85	462.54	277	254.64	340.08	457.95	203.152	357.343
MAB_0092	MAB_0092	Probable NADH-dependent glutamate synthase %28small subunit%29 GltD	0.755	-0.405269	5.62402e-06	0.000721749	no	down	ref_gene	mRNA	353.35	377.19	385.02	460.69	441.27	410.57	300.94	297.87	318.72	299.53	301.38	276.35	404.682	299.132
MAB_2047c	MAB_2047c	Probable ferredoxin reductase	1.646	0.718632	6.50777e-06	0.000775509	no	up	ref_gene	mRNA	66.11	59.17	59.56	50.6	74.19	60.41	123.76	132.91	110.37	83.12	75.8	75.42	61.6733	100.23
MAB_3100	MAB_3100	L-alanine dehydrogenase %28ALD%29	1.71	0.773953	7.06249e-06	0.000807051	no	up	ref_gene	mRNA	117.64	75.6	104.15	95.64	109.13	90.58	186.55	137.25	226.08	102.47	183.31	159.86	98.79	165.92
MAB_3134c	MAB_3134c	hypothetical protein	1.808	0.854515	7.09496e-06	0.000807051	no	up	ref_gene	mRNA	236.82	118.36	230.59	174.04	191.64	212.09	385.48	330.23	419.61	352.84	380.25	202.66	193.923	345.178
MAB_1727c	MAB_1727c	Bacteriophage protein	2.181	1.12476	8.47298e-06	0.000942384	yes	up	ref_gene	mRNA	35.86	56.69	35.37	37.11	29.77	19.68	90.87	73.54	84.75	32.87	78.77	102.19	35.7467	77.165
MAB_2048c	MAB_2048c	Probable cytochrome P450	2.101	1.07103	9.37678e-06	0.00102023	yes	up	ref_gene	mRNA	333.9	161.19	180.26	198.82	284.69	240.31	632.14	705.35	611.05	335.91	341.72	304.03	233.195	488.367
MAB_3532	MAB_3532	hypothetical protein	0.718	-0.478654	1.18852e-05	0.00126565	no	down	ref_gene	mRNA	77.15	87.84	98.29	91.85	118.66	101.18	68.27	65.03	69.89	73.22	62.54	64.49	95.8283	67.24
MAB_1864	MAB_1864	Probable lipid-transfer protein Ltp1%2Fthiolase	1.719	0.7814	1.40705e-05	0.00142246	no	up	ref_gene	mRNA	100.79	78.34	67.12	87.51	73.26	73.19	119.2	103.01	120.4	112.97	157.25	200.87	80.035	135.617
MAB_0768	MAB_0768	hypothetical protein	1.34	0.422231	1.41469e-05	0.00142246	no	up	ref_gene	mRNA	31.24	30.44	37.04	29.35	31.39	27.89	43.79	40.8	46.17	31.92	44.11	38.93	31.225	40.9533
MAB_0052	MAB_0052	hypothetical protein	0.62	-0.689399	1.45154e-05	0.00142451	no	down	ref_gene	mRNA	55.75	39.21	59.93	55.49	50.36	59.25	31.92	30.93	23.84	44.45	27.17	35.31	53.3317	32.27
MAB_4451c	MAB_4451c	Conserved hypothetical protein %28hydrolase%3F%29	1.401	0.486306	1.76854e-05	0.00170222	no	up	ref_gene	mRNA	39.87	44.79	48.98	44.57	32.61	34.9	59.51	70.83	52.32	46.45	53.67	54.29	40.9533	56.1783
MAB_0310c	MAB_0310c	Putative cyclopropane-fatty-acyl-phospholipid synthase	1.459	0.544775	1.83585e-05	0.00173366	no	up	ref_gene	mRNA	151.82	140.92	118.61	138.49	131.7	109.43	218.68	200.4	200.8	138.59	198.51	182.47	131.828	189.908
MAB_0541	MAB_0541	Probable pantoate--beta-alanine ligase %28PanC%29	1.499	0.583906	1.99753e-05	0.00185142	no	up	ref_gene	mRNA	80.97	85.23	82.09	65.42	82.64	67.49	129.89	114.08	136.59	82.21	94.75	127.23	77.3067	114.125
MAB_2139	MAB_2139	NADH-quinone oxidoreductase%2C F subunit NuoF	1.819	0.863376	2.2029e-05	0.00200464	no	up	ref_gene	mRNA	17.31	13.49	16.85	19.23	12.4	14.46	40.39	34.02	32.96	17.73	26.3	16.55	15.6233	27.9917
MAB_2304c	MAB_2304c	hypothetical protein	0.747	-0.42004	2.27573e-05	0.00203394	no	down	ref_gene	mRNA	1765.64	1619.48	1638.42	1835.9	1878.58	1922.61	1346.6	1442.27	1459.38	1198.79	1207.46	1204.8	1776.77	1309.88
MAB_1860	MAB_1860	Probable ABC transporter antibiotic-transport integral membrane protein	0.635	-0.655228	2.64057e-05	0.0023186	no	down	ref_gene	mRNA	30.4	23.55	42.83	33.84	43.15	36.11	22.12	20.3	19.17	28.42	18.67	20.86	34.98	21.59
MAB_0169c	MAB_0169c	Putative exported repetitive protein precursor	1.337	0.41896	2.80595e-05	0.00240109	no	up	ref_gene	mRNA	498.71	571.35	578.3	615.75	614.87	586.73	837.96	678.64	889.84	749	721.58	660.05	577.618	756.178
MAB_4806c	MAB_4806c	hypothetical protein	1.57	0.650843	2.83046e-05	0.00240109	no	up	ref_gene	mRNA	68.03	60.07	52.42	48.95	54.68	38.73	97.01	74.77	100.27	61.67	79.04	86.79	53.8133	83.2583
MAB_4775c	MAB_4775c	hypothetical protein	1.364	0.447426	2.898e-05	0.00241741	no	up	ref_gene	mRNA	34.21	33.68	38.68	29.52	36.31	31.74	52.09	39.08	50.6	41.87	45.08	44.57	34.0233	45.5483
MAB_3496	MAB_3496	Hypothetical protein	1.335	0.416341	3.19883e-05	0.00262462	no	up	ref_gene	mRNA	282.66	274.7	316.78	306.52	288.3	294.43	431.02	308.97	438.92	364.56	419.28	367.54	293.898	388.382
MAB_0402	MAB_0402	hypothetical protein	1.356	0.439469	3.57382e-05	0.00288499	no	up	ref_gene	mRNA	132.64	129.18	147.92	120.49	127.29	115.97	196	135.7	193.28	165.19	173.59	164.81	128.915	171.428
MAB_4063c	MAB_4063c	Transcriptional regulator%2C HxlR family	1.725	0.786815	3.91597e-05	0.00311102	no	up	ref_gene	mRNA	125.7	137.55	145.12	83.92	67.12	77.29	213.3	199.01	159.76	142.2	170.91	200.61	106.117	180.965
MAB_4647	MAB_4647	Putative transcriptional regulator%2C TetR family	0.675	-0.567935	4.14418e-05	0.00324088	no	down	ref_gene	mRNA	133.44	103.37	177.41	135.46	157.96	171.46	92.67	96.45	88.45	118.84	82.3	100.8	146.517	96.585
MAB_3505c	MAB_3505c	hypothetical protein	0.652	-0.617317	4.40108e-05	0.00338883	no	down	ref_gene	mRNA	59.43	44.68	67.15	69.06	57.24	67.29	37.28	38.05	27.88	51.13	35.81	41.69	60.8083	38.64
MAB_3219	MAB_3219	hypothetical protein	1.565	0.646253	4.65803e-05	0.00353234	no	up	ref_gene	mRNA	259.72	196.74	202.39	238.6	184.31	162.54	323.89	348.73	343.82	223.95	312.07	384.75	207.383	322.868
MAB_4886	MAB_4886	hypothetical protein	1.394	0.479043	5.47198e-05	0.00402754	no	up	ref_gene	mRNA	239.13	307.44	290	239.43	223.42	217.21	344.92	409.24	291.9	308.94	329.31	398.33	252.772	347.107
MAB_0481c	MAB_0481c	hypothetical protein	1.374	0.458341	5.9491e-05	0.00431525	no	up	ref_gene	mRNA	23.98	26.02	26.11	27.97	24.88	20.22	39.3	33.08	34.09	26.97	35.75	32.49	24.8633	33.6133
MAB_4208	MAB_4208	Putative succinate-semialdehyde dehydrogenase	1.5	0.584491	6.12549e-05	0.00435655	no	up	ref_gene	mRNA	267.32	255.18	194.87	200.37	285.34	237.62	390.75	421.73	407.85	295.98	307.96	314.1	240.117	356.395
MAB_3326c	MAB_3326c	Probable aminotransferase%2C class III	1.358	0.441855	6.19371e-05	0.00435655	no	up	ref_gene	mRNA	52.24	53.93	54.7	48.65	40.37	41.32	70.83	69.63	62.51	49.97	67.4	68.2	48.535	64.7567
MAB_3753c	MAB_3753c	hypothetical protein	1.4	0.484956	6.26717e-05	0.00435655	no	up	ref_gene	mRNA	1949.36	2277.44	2336.45	2214.57	1810	1884.75	3235.22	2641.58	3448.07	2545.81	3141.74	2234.66	2078.76	2874.51
MAB_3190c	MAB_3190c	Putative nicotinamide mononucleotide transporter	0.71	-0.493598	6.40548e-05	0.0043917	no	down	ref_gene	mRNA	33.21	31.15	39.5	37.92	44.62	47.32	27.09	31.03	24.97	28.11	23.66	27.78	38.9533	27.1067
MAB_4347	MAB_4347	Putative regulatory protein	1.263	0.33676	6.51316e-05	0.00440518	no	up	ref_gene	mRNA	40.22	38.18	48.21	38.64	36.11	36.23	49.19	47.43	46.5	42.99	54.48	52.55	39.5983	48.8567
MAB_3015	MAB_3015	hypothetical protein	2.182	1.12545	7.30924e-05	0.0048777	yes	up	ref_gene	mRNA	17.52	43.4	27.33	18.71	13.03	10.24	61.52	57.82	37.46	28.04	50.06	45.04	21.705	46.6567
MAB_4039c	MAB_4039c	Probable monooxygenase	0.632	-0.661892	7.69273e-05	0.00500027	no	down	ref_gene	mRNA	63.32	43.36	72.45	83.3	71.35	71.03	39.75	37.75	30.61	54.21	47.92	38.8	67.4683	41.5067
MAB_4232c	MAB_4232c	Putative oxygenase	1.709	0.77324	8.14497e-05	0.00516402	no	up	ref_gene	mRNA	28.46	19.32	32.77	19.4	19.04	13.64	39.62	29.78	47.24	26.65	43.5	33.82	22.105	36.7683
MAB_3716	MAB_3716	hypothetical protein	2.057	1.0404	8.151e-05	0.00516402	yes	up	ref_gene	mRNA	27.12	29.32	59.71	33.65	23.08	21.89	88.23	41.01	92.43	34.28	83.55	46.54	32.4617	64.34
MAB_3811c	rpsQ	30S ribosomal protein S17	0.696	-0.523229	9.61133e-05	0.0059778	no	down	ref_gene	mRNA	1165.8	1361.62	1223.39	1514.69	1821.81	1527.88	944.56	971.77	1086.5	1141.53	980.01	817.41	1435.87	990.297
MAB_4840c	MAB_4840c	Putative secreted protein	0.571	-0.808815	9.67436e-05	0.0059778	no	down	ref_gene	mRNA	90.56	56.98	95.65	68.8	67.25	84.44	31.97	33.59	30.2	57.59	40.23	63.86	77.28	42.9067
MAB_3483	MAB_3483	Putative oxygenase	1.525	0.608452	9.80824e-05	0.00598662	no	up	ref_gene	mRNA	65.35	58.46	53.53	43	54.26	44.15	75.23	111.55	74.38	58.6	75.72	84.83	53.125	80.0517
MAB_3846	MAB_3846	hypothetical protein	1.859	0.894405	0.000108718	0.00655583	no	up	ref_gene	mRNA	152.8	201.06	137.03	91.33	71.74	75.54	240.18	264.02	187.41	170.41	221.88	255.66	121.583	223.26
MAB_0589	MAB_0589	Probable aquaporin Z	1.613	0.689585	0.000119491	0.00711485	no	up	ref_gene	mRNA	29.79	38.36	45.47	41.35	28.56	31.49	89.11	46.37	61.29	37.51	59.48	45.66	35.8367	56.57
MAB_3192c	MAB_3192c	Putative glycosyl hydrolase %28beta-glucosidase%29	0.668	-0.582772	0.000120832	0.00711485	no	down	ref_gene	mRNA	330.94	190.21	262.56	259.35	221.81	290.26	156.73	176.93	133.32	186.22	169.49	197.75	259.188	170.073
MAB_3394c	MAB_3394c	hypothetical protein	0.599	-0.739973	0.000127963	0.00736153	no	down	ref_gene	mRNA	66.4	33.05	59.32	55.84	78.62	72.07	29.64	30.22	33.63	44.33	36.03	39.88	60.8833	35.6217
MAB_0542	MAB_0542	Probable aspartate 1-decarboxylase precursor	1.62	0.696374	0.000136171	0.00774472	no	up	ref_gene	mRNA	159.59	123.39	124.71	117.97	134.84	121.58	247.53	253.92	270.25	130.71	154.88	198.94	130.347	209.372
MAB_0261	MAB_0261	Probable amino acid ABC transporter%2C substrate binding	0.799	-0.324208	0.000147075	0.00827091	no	down	ref_gene	mRNA	154.26	158.36	172.35	157.85	192.66	168.6	129.6	138.58	121.36	138.38	123.59	134.93	167.347	131.073
MAB_4924	MAB_4924	hypothetical protein	1.846	0.884774	0.000154732	0.00860481	no	up	ref_gene	mRNA	113.84	94.83	109.65	126.22	129.78	98.42	283.8	117.66	331.2	131.94	220.24	134.34	112.123	203.197
MAB_3217	MAB_3217	Hypothetical protein	1.555	0.636699	0.000161219	0.00886704	no	up	ref_gene	mRNA	501.26	420.23	339.91	473.16	426.25	376.15	670.44	710.66	680.94	441.06	570.87	862.33	422.827	656.05
MAB_0454c	MAB_0454c	Putative metal-binding protein	1.442	0.528509	0.000164476	0.00894787	no	up	ref_gene	mRNA	171.83	126.19	195.96	144.39	119.3	130.05	185.34	224.07	179.35	219.38	247.13	222.33	147.953	212.933
MAB_2539c	MAB_2539c	Probable fatty-acid-CoA ligase FadD	1.36	0.443832	0.000170796	0.00919176	no	up	ref_gene	mRNA	120.95	126.07	145.16	93.11	89.67	100.26	153.93	168.92	137.73	135.05	156.3	146.89	112.537	149.803
MAB_1150	MAB_1150	Hypothetical protein	1.389	0.474145	0.000180536	0.0096126	no	up	ref_gene	mRNA	401.94	418.87	394.25	309.52	334.41	320.74	498.01	541.2	467.77	457.16	467.73	590.32	363.288	503.698
MAB_3353c	MAB_3353c	Putative xanthine%2Furacil%2Fvitamin C permease family protein	0.718	-0.476973	0.000187438	0.00987503	no	down	ref_gene	mRNA	16.12	15.82	27.02	18.87	16.7	18.45	14.29	16.11	10.78	12.96	11.88	12.95	18.83	13.1617
MAB_0924c	MAB_0924c	Putative organic hydroperoxide resistance protein%2FOsmC-like protein	1.791	0.840874	0.000214162	0.0108795	no	up	ref_gene	mRNA	1004.76	1198.94	1027.12	638.07	428.6	509.88	1314.5	1597.52	1105.31	1324.45	1650.45	1537.39	801.228	1421.6
MAB_0604c	MAB_0604c	Putative CoA-transferase beta subunit	1.599	0.677312	0.000216296	0.0108795	no	up	ref_gene	mRNA	39.07	29.56	36.64	24.85	23.21	22.15	53.97	46.6	43.8	29.26	44.28	58.84	29.2467	46.125
MAB_0463c	MAB_0463c	Probable oxidase %28copper-binding protein%29	1.347	0.429512	0.000217752	0.0108795	no	up	ref_gene	mRNA	80.43	68.01	84.05	67.63	56.03	59.45	98.65	93.99	83.92	73.57	94.17	104.43	69.2667	91.455
MAB_0115c	MAB_0115c	hypothetical protein	1.314	0.394167	0.000219547	0.0108795	no	up	ref_gene	mRNA	1223.29	1394.79	1260.14	1192.18	1012.58	1118.39	1585.86	1356.24	1595.56	1534.03	1503.23	1774.48	1200.23	1558.23
MAB_0470c	MAB_0470c	Putative hydrolase %28alpha%2Fbeta hydrolase fold%29	1.482	0.567294	0.000222818	0.0109334	no	up	ref_gene	mRNA	338.61	265.53	240.79	197.6	247.77	209.38	370.65	453.21	332.66	307.29	326.41	410.63	249.947	366.808
MAB_2608	MAB_2608	Putative hydrolase%2C alpha%2Fbeta fold	1.831	0.872531	0.000236717	0.011392	no	up	ref_gene	mRNA	45.06	43.73	57.61	28.43	18.25	20.34	70.55	69.94	57.2	45.31	73.79	65.15	35.57	63.6567
MAB_2387	MAB_2387	hypothetical protein	1.753	0.809883	0.000243502	0.0116	no	up	ref_gene	mRNA	284.51	391.43	311.44	192.88	133.06	167	432.91	397.48	376.95	372.11	479.59	496.7	246.72	425.957
MAB_0462c	MAB_0462c	hypothetical protein	1.502	0.586798	0.000245673	0.0116	no	up	ref_gene	mRNA	107.84	69.1	91.91	70.67	62.67	68.68	109.42	142.18	104.88	95.25	104.28	141.17	78.4783	116.197
MAB_1337c	MAB_1337c	Putative transcriptional regulator%2C AraC family	1.362	0.445964	0.000253763	0.0118699	no	up	ref_gene	mRNA	40.48	56.43	51.53	48.93	39.16	39.52	63.87	68.76	62.4	46.02	56.67	70.88	46.0083	61.4333
MAB_4620c	MAB_4620c	Hypothetical protein	1.347	0.429991	0.000267075	0.0123769	no	up	ref_gene	mRNA	19	29.25	35.37	27.6	29.4	29.31	42.87	33.66	33.61	33.97	40.65	38.29	28.3217	37.175
MAB_1774	MAB_1774	Bacteriophage protein	1.963	0.973277	0.000282601	0.0129763	no	up	ref_gene	mRNA	16.99	32.34	25.68	14.22	22.25	8.75	49.93	52.4	31.81	19.37	34.35	44.64	20.0383	38.75
MAB_0356c	MAB_0356c	hypothetical protein	1.818	0.86236	0.000295999	0.013468	no	up	ref_gene	mRNA	113.55	131.38	100.93	68.26	60.79	51.88	208.83	168.43	163.21	83	171.51	154.27	87.7983	158.208
MAB_4808	MAB_4808	Hypothetical protein	1.886	0.915631	0.000300455	0.0135476	no	up	ref_gene	mRNA	18.19	38.15	27.06	16.02	21.15	11.07	48.92	44.55	45.46	23.4	37.01	46.06	21.94	40.9
MAB_1902	MAB_1902	Putative aminotransferase CobC	0.785	-0.348481	0.000306852	0.0136508	no	down	ref_gene	mRNA	33.74	39	48.92	36.6	44.78	39.2	35.18	33.9	31.38	27.63	27.75	30.44	40.3733	31.0467
MAB_2140	MAB_2140	NADH-quinone oxidoreductase%2C G subunit NuoG	1.737	0.796832	0.0003082	0.0136508	no	up	ref_gene	mRNA	11.38	7.18	14.7	12.27	8.36	8.47	25.12	26.05	18.27	10.52	13.93	12.22	10.3933	17.685
MAB_1771	MAB_1771	Hypothetical protein	1.843	0.88181	0.000328275	0.0144124	no	up	ref_gene	mRNA	308.15	304.12	215.57	205.35	296.89	194.41	539.57	718.08	457.69	214.39	328.48	550.06	254.082	468.045
MAB_4954c	rnpA	Ribonuclease P protein component	0.713	-0.488689	0.00033919	0.0147568	no	down	ref_gene	mRNA	263.51	390.16	455.35	433.04	477.26	502.52	311.37	261.3	312.8	312.31	306.64	262.06	420.307	294.413
MAB_2630	MAB_2630	Probable integral membrane cytochrome D ubiquinol oxidase %28Subunit I%29 CydA	1.746	0.803694	0.000343015	0.0147568	no	up	ref_gene	mRNA	604.6	601.77	403.64	294.64	336.87	273.29	704.28	1004.38	735.38	498.82	602.91	814.56	419.135	726.722
MAB_0444	MAB_0444	Putative transposase%2Fintegrase	1.714	0.776994	0.000344964	0.0147568	no	up	ref_gene	mRNA	16.5	19.5	25.6	20.11	10.41	12.27	30.42	43.78	22.08	19.41	30.83	28.47	17.3983	29.165
MAB_4285	MAB_4285	hypothetical protein	1.724	0.785751	0.000349115	0.0148078	no	up	ref_gene	mRNA	33.74	57.45	45.07	28.85	22.08	23.25	68.36	62.07	45.06	43.41	69.27	68.39	35.0733	59.4267
MAB_2138	MAB_2138	NADH-quinone oxidoreductase%2C E subunit NuoE	1.741	0.800259	0.00037585	0.0158078	no	up	ref_gene	mRNA	17.9	11.79	15.93	18.62	9.48	14.03	36.8	32.89	26.54	15.85	21.87	16.67	14.625	25.1033
MAB_4140	MAB_4140	hypothetical protein	1.884	0.913867	0.00041534	0.0173231	no	up	ref_gene	mRNA	1111.46	1378.15	876.22	663.97	525.32	514.56	1454.27	2489.21	1261.42	1006.56	1424.98	1870.17	844.947	1584.43
MAB_3990c	MAB_3990c	Probable delta-aminolevulinic acid dehydratase HemB %28porphobilinogen synthase%29	0.69	-0.535105	0.000428654	0.0177307	no	down	ref_gene	mRNA	109.72	140.59	144.18	125.27	214.45	160.42	109.75	102.49	114.72	99.32	93.99	85.31	149.105	100.93
MAB_3696c	MAB_3696c	Putative transcriptional regulator	1.615	0.691435	0.000443123	0.018179	no	up	ref_gene	mRNA	215.04	319.59	278.94	227.58	144.59	152.68	338.66	283.1	279.87	345.51	481.29	394.13	223.07	353.76
MAB_2388	MAB_2388	Conserved hypothetical protein %28lactoylglutathione lyase and related lyases%3F%29	1.304	0.382838	0.000455589	0.0183132	no	up	ref_gene	mRNA	350.7	389.6	397.83	301.67	282.25	333.88	489.33	375.57	424.33	446.06	453.89	448.63	342.655	439.635
MAB_2540c	MAB_2540c	Putative Short-chain dehydrogenase%2Freductase	1.588	0.667645	0.000457022	0.0183132	no	up	ref_gene	mRNA	190.55	191.17	185.46	126.74	93.24	98.35	253.72	206.59	208.25	196.61	270.94	245.75	147.585	230.31
MAB_3467c	MAB_3467c	18 kDa antigen %28HSP 16.7%29	1.744	0.802471	0.000458252	0.0183132	no	up	ref_gene	mRNA	2392	2130.75	1559.22	1609.17	1000.53	1166.14	2842.15	3315.69	2516.5	1636.98	2917.84	3881.64	1642.97	2851.8
MAB_4180	MAB_4180	Putative transcriptional regulator%2C IclR family	1.583	0.662563	0.000463979	0.0183132	no	up	ref_gene	mRNA	383.6	518.13	372.23	267.97	375.63	250.08	620.17	762.22	478.1	375.53	561.57	599.21	361.273	566.133
MAB_1185c	MAB_1185c	Probable enoyl-CoA hydratase	1.366	0.450081	0.000464691	0.0183132	no	up	ref_gene	mRNA	94.43	84.11	104.57	100.88	95.79	104.89	135.85	100.39	153.55	119.8	159.57	112.74	97.445	130.317
MAB_4417c	MAB_4417c	Probable aminotransferase	1.493	0.57863	0.000475001	0.0184293	no	up	ref_gene	mRNA	257.12	228.57	271.1	180.04	141.71	151.62	286.53	295.15	247.37	273.52	347.16	347.73	205.027	299.577
MAB_2150c	MAB_2150c	Hypothetical protein	0.688	-0.538988	0.000483527	0.0186158	no	down	ref_gene	mRNA	108.23	86.19	112.75	119.31	87.15	111.04	58.99	81.87	47.27	87.29	68.96	75.93	104.112	70.0517
MAB_1635	MAB_1635	hypothetical protein	0.791	-0.338848	0.000505756	0.019323	no	down	ref_gene	mRNA	79.18	105.8	122.23	110.69	108.17	109.39	77.31	82.73	71.97	87.99	87.88	81.58	105.91	81.5767
MAB_0149c	MAB_0149c	Hypothetical protein	1.436	0.522449	0.00052928	0.0200375	no	up	ref_gene	mRNA	514.26	464.66	453.15	356.72	310.94	320.51	653.63	555.51	597.8	476.98	535.21	633.26	403.373	575.398
MAB_0103	MAB_0103	Probable monooxygenase EthA	1.621	0.696752	0.000532466	0.0200375	no	up	ref_gene	mRNA	229.24	147.29	247.54	273.29	261.87	243.99	451.7	212.05	438.58	342.66	493.29	281.46	233.87	369.957
MAB_1131	MAB_1131	Probable dimethyladenosine transferase %2816S rRNA dimethylase%29	0.735	-0.444302	0.000541032	0.0202079	no	down	ref_gene	mRNA	83.55	132.63	132.33	120.95	124.74	115.9	88.45	81.48	77.53	89.74	104.1	67.39	118.35	84.7817
MAB_1325c	MAB_1325c	Probable NADPH dependent 2%2C4-dienoyl-CoA reductase FadH	1.356	0.43971	0.000548067	0.0203191	no	up	ref_gene	mRNA	174.22	123.22	149.01	125.03	128.12	142.91	199.38	209.88	190.47	162.87	212.17	149.24	140.418	187.335
MAB_2616c	MAB_2616c	Glyoxalase%2Fbleomycin resistance protein	1.377	0.461657	0.000558763	0.0205633	no	up	ref_gene	mRNA	57.62	59.87	52.75	53.74	52.91	47.69	68.34	83.13	62.58	58.79	85.32	84.55	54.0967	73.785
MAB_1579	MAB_1579	Antigen 85-B precursor	0.802	-0.317524	0.000585287	0.0212273	no	down	ref_gene	mRNA	31.99	29.65	35.7	34.07	33.78	33.63	25.48	29.7	21.36	24.87	26.48	28.41	33.1367	26.05
MAB_3132c	MAB_3132c	hypothetical protein	2.033	1.02378	0.000598019	0.021533	yes	up	ref_gene	mRNA	157.51	56.88	105.21	70.25	84.04	75.44	228.81	246.59	297.1	112.05	135.88	85.49	91.555	184.32
MAB_3404c	MAB_3404c	Probable ribonucleoside-diphosphate reductase beta subunit	1.306	0.384916	0.000606855	0.0216951	no	up	ref_gene	mRNA	1067.83	926.11	1134.9	1081.4	946.72	1043.62	1255.48	1066.12	1240.83	1374.29	1632.68	1347.05	1033.43	1319.41
MAB_2678	MAB_2678	Conserved hypothetical protein %28putative oxidoreductase	1.243	0.314311	0.000618748	0.0218532	no	up	ref_gene	mRNA	50.77	48.63	46.63	49.67	43.64	41.26	60.32	57.57	53.15	49.83	60.4	61.5	46.7667	57.1283
MAB_3768c	MAB_3768c	tRNA pseudouridine synthase A	0.673	-0.570261	0.000620012	0.0218532	no	down	ref_gene	mRNA	54.44	65.44	76.44	79.6	117.35	82.76	61.67	43.19	52.19	56.37	55.16	45.26	79.3383	52.3067
MAB_4649c	MAB_4649c	Hypothetical protein	1.388	0.473079	0.000635631	0.0222471	no	up	ref_gene	mRNA	23.95	36.31	36.62	25.79	31.98	28.26	44.3	55.41	34.48	35.65	34.99	44.23	30.485	41.51
MAB_0443	MAB_0443	Putative transposase%2Fintegrase	1.648	0.720645	0.000650904	0.0226234	no	up	ref_gene	mRNA	23.04	29.74	29.21	18.95	13.44	12.54	42.29	43.97	29.96	23.4	33.81	31.76	21.1533	34.1983
MAB_1830	MAB_1830	Hypothetical protein	1.381	0.465982	0.000667534	0.0228908	no	up	ref_gene	mRNA	28.82	30.1	36.71	29.14	25.23	23.16	49.62	47.29	39.92	28.33	36.83	32.59	28.86	39.0967
MAB_0759c	MAB_0759c	Putative dehydrogenase %283-hydroxybutyryl-CoA dehydrogenase FadB%3F%29	1.329	0.410234	0.000667742	0.0228908	no	up	ref_gene	mRNA	61.02	54.99	57.85	50.56	52.26	44.96	63.95	81.09	65.71	59.57	62.68	86.93	53.6067	69.9883
MAB_0695	MAB_0695	Putative fumarate reductase%2Fsuccinate dehydrogenase	1.31	0.390021	0.000688355	0.023415	no	up	ref_gene	mRNA	23.08	24.78	37.86	31.7	26.57	25.62	39.56	29.39	38.79	32.81	40.18	34.87	28.2683	35.9333
MAB_3194c	MAB_3194c	Hypothetical protein	0.667	-0.584726	0.000693123	0.023415	no	down	ref_gene	mRNA	33.49	41.5	53.02	49.4	73.53	50.6	29.23	31.38	38.88	32.01	31.27	33.97	50.2567	32.79
MAB_2420c	MAB_2420c	hypothetical protein	1.245	0.315838	0.00069707	0.023415	no	up	ref_gene	mRNA	142.26	129.92	119.5	138.27	128.53	131.39	166.2	173.21	166.46	144.37	155.71	163.05	131.645	161.5
MAB_2991c	MAB_2991c	Probable Na%2B%2FH%2B antiporter NhaA	0.769	-0.379586	0.000707684	0.0234567	no	down	ref_gene	mRNA	43.6	51.08	70.19	62.84	62.52	66.24	48.23	42.17	41.28	48.66	46.47	40.05	59.4117	44.4767
MAB_3209c	MAB_3209c	Hypothetical protein	0.629	-0.668351	0.000717557	0.0236181	no	down	ref_gene	mRNA	951.85	544	838.38	635.4	843.47	746.48	306.48	465.43	523.55	627.92	469.21	612.62	759.93	500.868
MAB_1850c	MAB_1850c	Hypothetical protein	1.403	0.488342	0.000726676	0.0236181	no	up	ref_gene	mRNA	141.64	172.91	133.91	135.83	143.15	110	200.51	190.49	218.52	132.05	193.57	224.32	139.573	193.243
MAB_4240c	MAB_4240c	Putative membrane protein%2C MmpL	1.595	0.6734	0.00073143	0.0236181	no	up	ref_gene	mRNA	38.39	31.03	30.36	21.02	17.74	21.02	46.28	50.66	39.04	27.1	37.67	50.81	26.5933	41.9267
MAB_0834	MAB_0834	Putative enoyl-CoA hydratase%2Fisomerase	0.647	-0.628712	0.000746595	0.0239532	no	down	ref_gene	mRNA	64.43	56.14	80.66	59.75	93.58	98.92	40.68	43.5	35.67	60.6	44.92	61.43	75.58	47.8
MAB_3601c	MAB_3601c	Probable mannose-6-phosphate isomerase ManA	0.772	-0.374051	0.000774471	0.0246732	no	down	ref_gene	mRNA	63.34	69.92	75.93	69.79	85.31	77.07	63.02	53.99	61.26	59.51	50.05	45.68	73.56	55.585
MAB_4111c	MAB_4111c	Putative epimerase%2Fdehydratase	1.235	0.304726	0.000783124	0.0246732	no	up	ref_gene	mRNA	102.03	113.86	104.21	117	104.51	114.28	146.78	123.79	144.47	123.88	135.13	121.24	109.315	132.548
MAB_2541c	MAB_2541c	Probable transcriptional regulatory protein TetR	1.824	0.86747	0.000783823	0.0246732	no	up	ref_gene	mRNA	181.12	375.77	238.25	188.73	105.24	112.61	323.71	369.65	247.91	338.18	450.28	424.76	200.287	359.082
MAB_3754c	MAB_3754c	Hypothetical protein	1.417	0.502648	0.000830116	0.0259671	no	up	ref_gene	mRNA	1146.52	1072.42	1270.94	1335.71	949.43	1203.74	1969.08	1211.34	2076.94	1532.5	1829.12	1202.96	1163.13	1636.99
MAB_0650	MAB_0650	60 kDa chaperonin 2 %28Protein Cpn60 2%29 %28GroEL%29	1.326	0.407598	0.000874621	0.0271893	no	up	ref_gene	mRNA	3213.11	2668.31	2768.15	3118.38	2360.72	2519.29	3543.95	3954.25	3670.73	2742.2	3441.35	4375.32	2774.66	3621.3
MAB_2947c	MAB_2947c	Probable acyl-CoA dehydrogenase FadE	0.609	-0.714714	0.000885599	0.0273606	no	down	ref_gene	mRNA	363.7	292.72	422.66	544.5	515.61	503.53	202.69	189.84	185.91	407.64	299	278.34	440.453	260.57
MAB_3799c	MAB_3799c	hypothetical protein	0.773	-0.370899	0.000891452	0.0273725	no	down	ref_gene	mRNA	43.21	44.72	59.52	58.29	65.77	52.47	42.7	42.36	42.31	37.51	42.4	38.01	53.9967	40.8817
MAB_4787c	MAB_4787c	Hypothetical regulatory protein%2C TetR family	0.697	-0.52113	0.000941197	0.028509	no	down	ref_gene	mRNA	55.98	51.98	71.3	60.25	77.4	74.2	35.59	41.77	37.9	60.57	41.66	48.34	65.185	44.305
MAB_0050c	MAB_0050c	hypothetical protein	1.631	0.705389	0.000945554	0.028509	no	up	ref_gene	mRNA	576.3	630.64	616.93	329.59	270.4	297.98	757.03	775.56	627.2	650.71	761.84	834.52	453.64	734.477
MAB_2556c	MAB_2556c	hypothetical protein	1.637	0.710886	0.000966471	0.0289652	no	up	ref_gene	mRNA	54.01	47.06	54.45	30.04	27.47	26.83	84.12	74.14	63.6	39.69	62.1	64.44	39.9767	64.6817
MAB_1556	MAB_1556	hypothetical protein	1.286	0.362928	0.00103112	0.0307186	no	up	ref_gene	mRNA	183.87	186.96	174.58	179.05	193.36	154.74	257.1	204.48	265.32	188.21	225.29	218.84	178.76	226.54
MAB_4353	MAB_4353	hypothetical protein	0.688	-0.540275	0.00104968	0.0310867	no	down	ref_gene	mRNA	62.63	43.1	72.86	65.73	45.34	79.78	46.57	46.62	29.91	44.33	37.32	44.15	61.5733	41.4833
MAB_1538	MAB_1538	hypothetical protein	0.784	-0.350425	0.00107404	0.0315866	no	down	ref_gene	mRNA	51.1	65.94	78.07	70.95	70.33	72.29	48.84	51.06	47.81	61.66	51.4	51.1	68.1133	51.9783
MAB_4788c	MAB_4788c	hypothetical protein	0.669	-0.580466	0.00108384	0.0315866	no	down	ref_gene	mRNA	161.98	127.48	175.91	188.09	206.81	220.19	95.39	103.73	92.96	169.99	114.94	129.38	180.077	117.732
MAB_2877c	MAB_2877c	Probable adenine phosphoribosyltransferase	0.725	-0.464073	0.00108549	0.0315866	no	down	ref_gene	mRNA	46.91	42.96	66.08	52.82	60.41	60.24	46.76	36.11	42.25	43.83	36.26	28.47	54.9033	38.9467
MAB_4456	MAB_4456	Putative cytochrome P450	1.521	0.604789	0.00113013	0.0326953	no	up	ref_gene	mRNA	117.1	85.59	75.83	67.45	108.73	64.65	145.18	148.41	145.82	88.25	108.35	147.31	86.5583	130.553
MAB_3586c	MAB_3586c	Putative transcriptional regulator%2C TetR family	1.284	0.361057	0.00114178	0.0328425	no	up	ref_gene	mRNA	274.82	246.36	298.33	257.2	211.31	256.8	325.7	355.82	250.44	291.4	362.55	363.98	257.47	324.982
MAB_0831	MAB_0831	hypothetical protein	0.728	-0.457143	0.00115444	0.0330171	no	down	ref_gene	mRNA	719.2	576.57	713.05	750.63	782.69	909.69	530.64	411.07	508.19	680.63	526.83	537.17	741.972	532.422
MAB_3105c	MAB_3105c	Hypothetical protease	0.665	-0.588219	0.00118066	0.0335575	no	down	ref_gene	mRNA	104.93	141.67	155.5	140.44	174.97	173.64	99.51	70.8	108.26	130.09	102.37	65.72	148.525	96.125
MAB_0967	MAB_0967	Hypothetical protein	1.434	0.520366	0.00118675	0.0335575	no	up	ref_gene	mRNA	612.62	445.34	392.56	453.57	469.47	438.62	819.02	674.61	760.68	446.54	629.31	685.71	468.697	669.312
MAB_1140	MAB_1140	Putative polyketide synthase Pks16	1.605	0.682801	0.00120031	0.0337502	no	up	ref_gene	mRNA	158.14	109.93	95.93	88.97	99.68	91.35	206.97	222.3	208.66	88.73	156.88	145.24	107.333	171.463
MAB_2142	MAB_2142	NADH-quinone oxidoreductase%2C I subunit NuoI	2.03	1.02143	0.00121615	0.0340047	yes	up	ref_gene	mRNA	19.7	11.8	13.01	22.2	14.01	14.79	41.16	57.28	43.29	16.2	15.14	18.68	15.9183	31.9583
MAB_2080	MAB_2080	Probable medium chain fatty-acid-CoA ligase FadD	1.25	0.322097	0.00123851	0.0341702	no	up	ref_gene	mRNA	18.49	14.46	21.56	21.1	18.37	16.38	24.45	24.73	22.4	19.19	21.75	22.29	18.3933	22.4683
MAB_4738c	MAB_4738c	Putative amidohydrolase	1.255	0.327857	0.00124208	0.0341702	no	up	ref_gene	mRNA	63.63	68.45	66.7	60.43	65.73	50.95	71.69	77.76	83.73	66.35	77.22	85.77	62.6483	77.0867
MAB_2141	MAB_2141	NADH-quinone oxidoreductase%2C H subunit NuoH	1.728	0.788932	0.00124938	0.0341702	no	up	ref_gene	mRNA	7.96	6	11.52	10.07	6.48	7.02	20.67	22.63	12.43	8.87	9.37	9.08	8.175	13.8417
MAB_0357c	MAB_0357c	hypothetical protein	1.582	0.66137	0.00127276	0.0346206	no	up	ref_gene	mRNA	30.67	55.51	48.11	57.92	34.66	40.81	82.66	45.87	69.75	64.42	101.27	49.51	44.6133	68.9133
MAB_4722	MAB_4722	hypothetical protein	1.615	0.69113	0.00130762	0.0351861	no	up	ref_gene	mRNA	1714.96	1008.62	993.8	1150.64	1141.43	925.82	2345.7	2453.1	1955.1	1120.98	1498.78	1904.36	1155.88	1879.67
MAB_3073	MAB_3073	hypothetical protein	0.407	-1.29652	0.001387	0.0368956	yes	down	ref_gene	mRNA	138.52	136.03	167.52	45.27	35.04	40.46	35.68	38.61	39.64	42.41	37.45	29.48	93.8067	37.2117
MAB_1280c	MAB_1280c	Hypothetical protein	1.183	0.242638	0.00139575	0.0368956	no	up	ref_gene	mRNA	83.29	89.12	95.42	84.47	75.04	78.7	110.28	97.88	100.24	86.51	98.81	92.93	84.34	97.775
MAB_4409	MAB_4409	Probable hydrogen peroxide-inducible genes activator	1.25	0.32211	0.00140496	0.0368956	no	up	ref_gene	mRNA	104.78	97.56	107.97	97.69	85.7	78.86	118.83	132.28	99.89	108.4	110.03	132.25	95.4267	116.947
MAB_2946c	MAB_2946c	Alpha%2Fbeta hydrolase fold	0.6	-0.736489	0.001408	0.0368956	no	down	ref_gene	mRNA	139.99	123.02	181.24	219.31	240.77	193.36	83.24	76.11	76.28	177.46	132.3	93.63	182.948	106.503
MAB_2607	MAB_2607	Putative flavin-containing monooxygenase	2.223	1.15262	0.00141742	0.036932	yes	up	ref_gene	mRNA	98.03	162.75	109.94	64.88	36.37	39.91	204.65	208.6	142.01	132.26	237.59	194.79	85.3133	186.65
MAB_4040c	MAB_4040c	hypothetical protein	0.68	-0.557183	0.00142415	0.036932	no	down	ref_gene	mRNA	42.77	34.56	47.89	54.35	46.81	42.86	27.38	23.96	19.73	39.71	37.63	30.11	44.8733	29.7533
MAB_4264c	MAB_4264c	hypothetical protein	0.711	-0.492291	0.0014541	0.0375142	no	down	ref_gene	mRNA	1353.69	1312.96	1517.08	1541.59	1838.09	1703.73	876.7	895.08	926.97	1484.18	1137.71	1110.36	1544.52	1071.83
MAB_2485c	MAB_2485c	Probable sulfite reductase	0.686	-0.543136	0.00148039	0.0378	no	down	ref_gene	mRNA	56.29	61.34	88.23	75.86	71.38	56.25	35.86	32.45	48.2	64.67	46.92	42.72	68.225	45.1367
MAB_3868c	MAB_3868c	DNA-directed RNA polymerase beta%27 chain	0.702	-0.509551	0.00149347	0.0378	no	down	ref_gene	mRNA	613.7	566.17	692.29	733.54	834.83	813.13	472.17	373.54	567.5	611.47	513.04	372.36	708.943	485.013
MAB_4233c	MAB_4233c	Putative monooxygenase %28luciferase-like%29	1.664	0.73455	0.00149448	0.0378	no	up	ref_gene	mRNA	41.32	26.25	41.8	27.9	24.97	14.12	52.15	35.86	59.9	33.6	61.82	43.07	29.3933	47.7333
MAB_4805	MAB_4805	Beta-lactamase-like hypothetical protein	1.317	0.397105	0.00149538	0.0378	no	up	ref_gene	mRNA	42.75	46.63	41.43	42.17	49.33	39	62.23	64.1	65.68	42.29	45.53	59	43.5517	56.4717
MAB_0258c	MAB_0258c	Putative dihydropicolinate reductase	0.678	-0.560028	0.00155014	0.0389872	no	down	ref_gene	mRNA	155.88	103.94	176.44	201.25	164.47	175.42	98.8	96.96	94.22	149.37	125.03	80.45	162.9	107.472
MAB_3101c	MAB_3101c	hypothetical protein	1.278	0.3534	0.00155868	0.039006	no	up	ref_gene	mRNA	21.96	16.39	20.69	20.09	17.91	17.88	27.92	25.61	24.72	18.58	23.29	24.07	19.1533	24.0317
MAB_2449	MAB_2449	hypothetical protein	1.399	0.484565	0.00156699	0.0390188	no	up	ref_gene	mRNA	70.31	59.37	51.54	55.26	46.75	39.46	83.98	71.06	81.5	55.27	76.8	77.24	53.7817	74.3083
MAB_2609	MAB_2609	Possible fatty-acid-CoA ligase FadD	1.747	0.804853	0.00157656	0.0390628	no	up	ref_gene	mRNA	21.05	24.1	35.98	14.65	11.89	10.51	33.12	48.67	23.23	24.36	31.04	40.2	19.6967	33.4367
MAB_1186c	MAB_1186c	Probable 3-hydroxyisobutyrate dehydrogenase	1.277	0.352665	0.00158858	0.0391666	no	up	ref_gene	mRNA	52.4	41.68	58.29	45.19	54.1	50.61	70.98	54.02	69.8	54.77	67.61	61.13	50.3783	63.0517
MAB_4016c	MAB_4016c	Hypothetical protein	0.664	-0.590843	0.00163588	0.0401352	no	down	ref_gene	mRNA	449.96	351.75	515.11	479.88	477.06	519.17	244.6	227.52	215.04	474.11	339.09	311.49	465.488	301.975
MAB_2159	MAB_2159	Conserved hypothetical protein %28RNA methyltransferase%3F%29	0.815	-0.295964	0.00164408	0.0401397	no	down	ref_gene	mRNA	25.83	25.99	36.16	27.76	30.4	27.29	22.29	25.77	19.08	23.63	21.9	25.06	28.905	22.955
MAB_2012	MAB_2012	hypothetical protein	1.263	0.337036	0.00170698	0.041473	no	up	ref_gene	mRNA	110.56	89.83	90.66	85.51	95.13	92.34	121.52	112.15	130.39	106.62	122.17	107.82	94.005	116.778
MAB_0442	MAB_0442	Putative transposase%2Fintegrase	1.614	0.690972	0.00172649	0.0415102	no	up	ref_gene	mRNA	43.01	72.16	67.04	35.31	46.79	29.53	83.92	109.01	58.34	49.42	70.79	94.25	48.9733	77.6217
MAB_4038c	MAB_4038c	hypothetical protein	0.667	-0.583345	0.00172696	0.0415102	no	down	ref_gene	mRNA	22.93	17.93	30.34	34.33	30.28	22.37	19.46	15.22	13.06	22.27	20.09	12.9	26.3633	17.1667
MAB_3991c	MAB_3991c	Possible Uroporphyrin-III C-methyltransferase	0.758	-0.399671	0.00173339	0.0415102	no	down	ref_gene	mRNA	306.23	278.65	306.22	306.72	410.79	357.52	250.86	263.43	283.35	240.23	230.06	195.08	327.688	243.835
MAB_1770	MAB_1770	Hypothetical protein	1.638	0.711854	0.00175197	0.0416851	no	up	ref_gene	mRNA	807.83	591.41	498.17	584.37	623.15	449.75	1092.2	1442.53	1003.19	545.8	663.98	1074.46	592.447	970.36
MAB_1768	MAB_1768	Hypothetical protein	1.627	0.702446	0.00175735	0.0416851	no	up	ref_gene	mRNA	623.54	454.51	352.29	513.68	489.46	344.12	931.55	935.7	815.99	448.17	516.39	891.11	462.933	756.485
MAB_4207	MAB_4207	4-aminobutyrate aminotransferase %28GabT%29	1.398	0.48372	0.00177903	0.0420001	no	up	ref_gene	mRNA	312.12	286.61	207.94	227.4	303.22	256.02	401.84	421.95	446.4	310.46	319.38	306.73	265.552	367.793
MAB_0818	MAB_0818	Probable tryptophan 2-monooxygenase	0.742	-0.431166	0.00184869	0.0434398	no	down	ref_gene	mRNA	15.99	13.23	19.31	15.22	16.36	18.3	12.93	14.37	8.67	12.56	9.6	13.33	16.4017	11.91
MAB_0540	MAB_0540	hypothetical protein	1.394	0.479614	0.00187751	0.0439108	no	up	ref_gene	mRNA	63.24	87.12	77.32	57.21	89.16	63.37	118.51	90.44	112.77	72.47	85.85	119.8	72.9033	99.9733
MAB_2948c	MAB_2948c	Probable short-chain dehydrogenase%2Freductase	0.665	-0.587772	0.0019254	0.0447435	no	down	ref_gene	mRNA	369.21	308.71	406.41	470.07	454.15	515.92	220.34	235.45	187.26	406.77	304.84	284.2	420.745	273.143
MAB_1659c	MAB_1659c	CysN%2FCysC bifunctional enzyme	0.785	-0.349351	0.00193099	0.0447435	no	down	ref_gene	mRNA	227.77	200.97	233.05	238.67	262.39	247.25	163.27	164.81	175.28	211.84	168.32	198.97	235.017	180.415
MAB_3704	MAB_3704	hypothetical protein	0.729	-0.456895	0.00198657	0.0458193	no	down	ref_gene	mRNA	168.13	126.03	154.79	151.02	104.86	140.14	90.42	111.17	75.01	107.77	93.84	125.59	140.828	100.633
MAB_4234c	MAB_4234c	Putative FMNH2-utilizing oxygenase	1.633	0.707652	0.00202271	0.0462269	no	up	ref_gene	mRNA	58.82	38.14	55.33	40.93	36.83	23.02	71.71	43.61	81.25	54.42	98.88	53.78	42.1783	67.275
MAB_2386	MAB_2386	Putative transcriptional regulator%2C ArsR family	1.732	0.792485	0.00204884	0.0464196	no	up	ref_gene	mRNA	563.48	1217.88	616.94	505.78	346.02	429.05	905.11	1210.39	802.06	916.15	1129.66	1398.49	613.192	1060.31
MAB_2949c	MAB_2949c	Conserved hypothetical protein %28possible dehydratase%29	0.694	-0.526299	0.00206507	0.0465571	no	down	ref_gene	mRNA	456.15	370.42	588.05	593.4	552.24	606.45	294.42	341.85	259.55	514.85	366.7	362.01	527.785	356.563
MAB_4216c	MAB_4216c	Thiazole biosynthesis protein ThiG	0.82	-0.285769	0.00210226	0.0471831	no	down	ref_gene	mRNA	61.62	55.43	70.1	72	68.95	63.53	47.86	57.3	49.32	53.51	57.05	49.31	65.2717	52.3917
MAB_1859	MAB_1859	Probable ABC transporter antibiotic-transport integral membrane protein	0.707	-0.499833	0.00214138	0.0477841	no	down	ref_gene	mRNA	49.88	35.5	56.38	46.24	51.08	57.74	31.18	38.61	22.21	42.24	35.44	35.99	49.47	34.2783
MAB_0817	MAB_0817	Putative aldehyde dehydrogenase	0.725	-0.463461	0.00215469	0.0477841	no	down	ref_gene	mRNA	18.56	15.95	27.37	16.47	15.46	17.76	13.94	14.91	9.64	13.48	11.17	15.67	18.595	13.135
MAB_2356	MAB_2356	hypothetical protein	0.796	-0.329909	0.00217478	0.0477841	no	down	ref_gene	mRNA	38.07	42.48	48.84	49.24	47.04	49.6	36.82	31.53	35.46	36.56	42.5	31.12	45.8783	35.665
MAB_0469c	MAB_0469c	Hypothetical protein	1.439	0.52507	0.00217898	0.0477841	no	up	ref_gene	mRNA	121.69	116.37	117.67	83.13	106.2	76.64	135.88	171.53	129.96	114.88	122.87	207.99	103.617	147.185
MAB_4507	MAB_4507	hypothetical protein	0.788	-0.343674	0.00219243	0.0477841	no	down	ref_gene	mRNA	66.12	76.96	79.69	70.23	91.43	83.04	63.32	58.21	56.13	69.47	60.54	54.04	77.9117	60.285
MAB_2283	MAB_2283	Putative oxidoreductase	1.267	0.341109	0.0022024	0.0477841	no	up	ref_gene	mRNA	42.17	48.06	52.38	36.9	35.47	34.05	50.67	50.95	51.12	46.27	54.61	54.77	41.505	51.3983
MAB_3731c	MAB_3731c	60 kDa chaperonin 1 %28GroEL protein 1%29	1.233	0.30248	0.0022121	0.0477841	no	up	ref_gene	mRNA	528.37	521.56	514.83	490.79	439.47	452.09	565.18	671.95	545.12	505	592.32	691.28	491.185	595.142
MAB_1070c	MAB_1070c	Probable acyl-CoA dehydrogenase	1.335	0.416946	0.00222727	0.0477841	no	up	ref_gene	mRNA	51.5	37.19	39.73	46.56	46.39	41.7	60.26	52.29	72.03	48.7	61.67	50.47	43.845	57.57
MAB_4495	MAB_4495	Hypothetical protein	1.554	0.635664	0.00223417	0.0477841	no	up	ref_gene	mRNA	42.46	38.02	46.54	30.36	45.17	36.86	59.47	64.56	74.28	74.43	58	44.91	39.9017	62.6083
MAB_2252	MAB_2252	hypothetical protein	1.444	0.530022	0.00223788	0.0477841	no	up	ref_gene	mRNA	57.22	62.01	63.34	54.17	46.9	49.51	106.25	94.54	85.36	50.43	66.63	73.68	55.525	79.4817
MAB_3919c	MAB_3919c	Putative short chain dehydrogenase%2Freductase	0.673	-0.570286	0.00223852	0.0477841	no	down	ref_gene	mRNA	26.44	18.03	38.95	31.67	34.89	40.41	19.43	22.47	14.61	22.29	20.12	26.13	31.7317	20.8417
MAB_4427c	MAB_4427c	Putative transcriptional regulator	1.739	0.798303	0.00224361	0.0477841	no	up	ref_gene	mRNA	39.3	70.5	46.52	28.54	28.94	25.15	64.48	99.92	52.84	38.89	56.04	97.99	39.825	68.36
MAB_4395	MAB_4395	Aminoglycoside 2%27-N-acetyltransferase	1.208	0.27245	0.00227444	0.0482355	no	up	ref_gene	mRNA	182.34	191.37	201.51	230.4	221.24	210.67	256.17	240.97	251.65	215.73	276.78	226.18	206.255	244.58
MAB_0485	MAB_0485	Putative oxidoreductase	1.238	0.308338	0.00232245	0.0490458	no	up	ref_gene	mRNA	66.83	68.82	75.5	62.42	68.32	61.48	76.71	73.64	77.04	72.58	86.65	101.71	67.2283	81.3883
MAB_0892c	MAB_0892c	Putative transcriptional regulator%2C AsnC family	1.675	0.744126	0.00239051	0.0499891	no	up	ref_gene	mRNA	20.14	39.88	29.24	18.17	12.92	15.32	47.51	39.92	37.81	25.67	40.33	33.2	22.6117	37.4067
MAB_0760c	MAB_0760c	hypothetical protein	1.332	0.413344	0.00239141	0.0499891	no	up	ref_gene	mRNA	123.5	86.69	87.16	88.18	91.55	84.93	117.42	125.2	123.26	103.74	119.05	150.19	93.6683	123.143
MAB_1426	MAB_1426	Putative cytochrome P450	1.363	0.447043	0.00241582	0.0499891	no	up	ref_gene	mRNA	186.75	187.06	165.63	136.87	137.45	143.32	219.83	237.42	160.15	177.56	213.44	278.37	159.513	214.462
MAB_3645	MAB_3645	Putative reductase	1.618	0.694264	0.00242921	0.0499891	no	up	ref_gene	mRNA	27.21	66.91	48.33	34.36	37.65	26.11	88.95	64.29	56.51	41.48	80.29	52.13	40.095	63.9417
MAB_4197	MAB_4197	Phosphomethylpyrimidine kinase %28ThiD%29	0.773	-0.370607	0.00243493	0.0499891	no	down	ref_gene	mRNA	73.64	86.64	98.17	110.88	116.04	100.31	71.34	63.84	77.16	81.41	78.91	69.64	97.6133	73.7167
MAB_4042c	MAB_4042c	Probable monooxygenase	0.701	-0.51195	0.00243703	0.0499891	no	down	ref_gene	mRNA	138.54	110.99	160.2	168.51	150.54	160.68	85.29	98.04	65.24	138.3	112.81	107.59	148.243	101.212
MAB_2619	MAB_2619	Probable lipid-transfer protein Ltp1 %28thiolase%3F%29	1.3	0.378821	0.00244779	0.0500049	no	up	ref_gene	mRNA	18.33	13.93	21.02	17.84	16.75	15.9	25.36	21.99	25.63	16.05	21.15	21.83	17.295	22.0017
MAB_0598	MAB_0598	Short-chain dehydrogenase%2Freductase	1.441	0.527079	0.00246363	0.0501238	no	up	ref_gene	mRNA	28.5	20.44	28.61	21.32	20.37	15.56	38.9	38.59	28.08	20.43	34.69	30.63	22.4667	31.8867
MAB_1658c	MAB_1658c	Conserved hypothetical protein %28cobalamin biosynthesis%3F%29	0.776	-0.365341	0.0026523	0.0537439	no	down	ref_gene	mRNA	44.8	37.61	60.99	48.86	60.03	52.48	42.97	41.57	36.28	41.07	35.9	33.57	50.795	38.56
MAB_3315	MAB_3315	Putative ABC transporter ATP-binding protein	0.665	-0.589403	0.00267603	0.0540061	no	down	ref_gene	mRNA	57.88	41.5	67.54	67.68	90.82	86.18	36.26	43.72	38.81	61.87	36.96	49.08	68.6	44.45
MAB_0208	MAB_0208	Putative MarR-family transcriptional regulator	1.191	0.251774	0.00269915	0.0542043	no	up	ref_gene	mRNA	120.21	151.74	152.14	144.86	129.27	133.06	166.3	184.8	140.01	156.37	157.69	166.66	138.547	161.972
MAB_1916c	MAB_1916c	3-methyl-2-oxobutanoate hydroxymethyltransferase	1.44	0.525927	0.00270751	0.0542043	no	up	ref_gene	mRNA	347.85	378.67	254.51	317.46	433.09	346.01	564.55	413.46	595.1	350.24	415.47	622.37	346.265	493.532
MAB_1261	MAB_1261	Hypothetical protein	1.884	0.914014	0.00276977	0.0552299	no	up	ref_gene	mRNA	6.47	7.72	12.14	9.44	8.16	6.78	18.99	6.1	20.03	7.83	24	16.47	8.45167	15.57
MAB_3396	MAB_3396	Conserved hypthetical membrane protein	0.708	-0.498076	0.00281761	0.0559608	no	down	ref_gene	mRNA	15.7	10.2	22.07	15.78	15.39	14.52	10.11	12.09	8.01	10.25	11.35	12.81	15.61	10.77
MAB_3133c	MAB_3133c	Putative flavohemoprotein	2.355	1.23584	0.00286996	0.0565714	no	up	ref_gene	mRNA	877.46	236.98	416.01	417.82	439.76	437.74	1534.82	1352.52	1848.41	625.05	765.35	508.92	470.962	1105.85
MAB_1601c	MAB_1601c	Putative monooxygenase	1.325	0.406124	0.00288181	0.0565714	no	up	ref_gene	mRNA	70.13	67.19	61.71	49.73	56.72	44.55	81.58	69.53	75.57	61.26	81.29	87.15	58.3383	76.0633
MAB_3992c	MAB_3992c	Porphobilinogen deaminase %28HemC%29	0.767	-0.382898	0.00288226	0.0565714	no	down	ref_gene	mRNA	156.52	171.56	183.13	176.71	222.31	229.05	146.78	145.15	158.65	153.59	138.81	113.85	189.88	142.805
MAB_0534	MAB_0534	GTP cyclohydrolase I %28FolE%29	0.787	-0.345871	0.00289512	0.0566018	no	down	ref_gene	mRNA	137.06	129.21	152.63	158.45	190.92	148.79	122.08	103.23	121.05	132.25	123.25	105.68	152.843	117.923
MAB_1383	MAB_1383	hypothetical protein	0.716	-0.481631	0.0029161	0.0567096	no	down	ref_gene	mRNA	50.97	54.24	71.92	59.45	69.16	75.87	41.65	39.27	34.72	64.48	44.41	42.26	63.6017	44.465
MAB_2157	MAB_2157	Probable acyl-%5Bacyl-carrier protein%5D desaturase	0.722	-0.4695	0.00292329	0.0567096	no	down	ref_gene	mRNA	111.49	123.79	133.8	153.77	129.66	151.25	79.34	95.33	68.5	130.03	106.3	85.99	133.96	94.2483
MAB_2518	MAB_2518	hypothetical protein	1.343	0.425689	0.00296321	0.057262	no	up	ref_gene	mRNA	100.89	115.96	105.94	97	84.91	72.79	130.42	143.77	108.4	100.47	141.42	146.22	96.2483	128.45
MAB_0677c	MAB_0677c	Conserved hypothetical protein %28amino acid metabolite efflux pump%3F%29	1.286	0.362689	0.00298712	0.0573241	no	up	ref_gene	mRNA	63.31	79.56	99.55	94.18	74.92	76.17	92.94	88.6	110.37	117.31	111.3	88.17	81.2817	101.448
MAB_1958c	MAB_1958c	hypothetical protein	0.83	-0.268638	0.00298933	0.0573241	no	down	ref_gene	mRNA	56.88	72.23	66.76	69.11	63.3	65.14	50.78	52.19	49.16	57.34	56.06	54.03	65.57	53.26
MAB_3387	MAB_3387	Putative GntR-family regulatory protein	1.188	0.248184	0.00301972	0.0576646	no	up	ref_gene	mRNA	100.33	112.92	133.97	121.59	103.7	107.76	139.9	128.96	111.03	128.8	150.09	130.03	113.378	131.468
MAB_3685	MAB_3685	hypothetical protein	1.28	0.356307	0.00306954	0.0581934	no	up	ref_gene	mRNA	31.7	25.72	35.65	31.57	28.79	24.64	40.99	43.55	38.07	26.7	35.92	38.33	29.6783	37.26
MAB_3587c	MAB_3587c	hypothetical protein	1.351	0.434507	0.00313442	0.0589766	no	up	ref_gene	mRNA	125.1	114.24	146.33	121.59	77.04	102.3	172.25	133.54	117.07	145.79	165.84	179.53	114.433	152.337
MAB_3812c	rpmC	50S ribosomal protein L29	0.719	-0.476161	0.00319938	0.0598966	no	down	ref_gene	mRNA	564.75	653.69	558.41	814.22	932.37	813.76	529.26	600.56	588.57	510.78	467.95	420.48	722.867	519.6
MAB_3408c	MAB_3408c	hypothetical protein	1.383	0.467716	0.00320725	0.0598966	no	up	ref_gene	mRNA	73.44	123.1	106.05	122.32	93.54	99.6	158.49	118.44	149.33	132.94	178.07	97.6	103.008	139.145
MAB_0718c	MAB_0718c	NAD-dependent epimerase%2Fdehydratase	1.259	0.332657	0.00322006	0.0599122	no	up	ref_gene	mRNA	26.11	20.76	25.92	22.96	22.91	19.46	32.59	26.91	31.26	22.54	29.99	27.36	23.02	28.4417
MAB_0857	MAB_0857	Putative monooxygenase	0.721	-0.471416	0.00324094	0.0600774	no	down	ref_gene	mRNA	190.02	121.41	153.15	175.29	200.53	212.22	114.92	109.16	110.62	153.15	120.03	137.02	175.437	124.15
MAB_1103	MAB_1103	Hypothetical protein	1.361	0.444625	0.00330517	0.060826	no	up	ref_gene	mRNA	51.18	78.37	64.95	46.5	58.33	46.54	79.78	96.91	69.99	57.27	72.46	86.7	57.645	77.185
MAB_3034	MAB_3034	Probable hydrolase	0.75	-0.414593	0.00330563	0.060826	no	down	ref_gene	mRNA	223.15	223.48	229.37	207.91	307.26	249.1	159.41	173.12	144.14	205.19	159.86	217.91	240.045	176.605
MAB_3598c	MAB_3598c	Putative alkane-1-monooxygenase AlkB %28fatty acid omega-hydroxylase%29	1.38	0.464652	0.00333389	0.0611213	no	up	ref_gene	mRNA	92.47	72.33	133.29	117.97	109.21	94.96	189	167.09	141	120.88	123.65	94.27	103.372	139.315
MAB_1600c	MAB_1600c	hypothetical protein	1.292	0.369716	0.00334806	0.061157	no	up	ref_gene	mRNA	44.87	52.05	50.15	34.89	44.67	40.88	54.67	66.43	50.21	47.79	52.43	68.21	44.585	56.6233
MAB_4884c	MAB_4884c	Hypothetical protein	1.233	0.301962	0.00338732	0.0616492	no	up	ref_gene	mRNA	1755.55	1851.91	1742.95	1820.04	1456.48	1747.93	2091.41	2036.24	1717.6	2050.67	2417.6	2300.49	1729.14	2102.34
MAB_4464	MAB_4464	Hypothetical protein	1.465	0.551219	0.0034477	0.0625208	no	up	ref_gene	mRNA	49.34	83.86	65.48	71.9	44.02	50.25	99.51	116.36	78.09	67.47	87.21	82.53	60.8083	88.5283
MAB_0543	MAB_0543	Conserved hypothetical protein %28Bvg accessory factor%3F%29	1.357	0.440046	0.00347281	0.0625911	no	up	ref_gene	mRNA	85.13	77.3	92.5	67.68	87.03	70.96	115.42	143.46	118.44	73.16	82.46	109.06	80.1	107
MAB_2078	MAB_2078	Probable cytochrome P450	1.324	0.404418	0.00347659	0.0625911	no	up	ref_gene	mRNA	23.39	20.42	23.44	22.97	18.73	17.75	26.44	34.61	21.67	20.63	28.58	32.8	21.1167	27.455
MAB_3655c	MAB_3655c	Probable glycerol-3-phosphate dehydrogenase	1.449	0.534919	0.00357569	0.0641446	no	up	ref_gene	mRNA	325.54	227.51	198.09	326.31	417.08	312.38	480.06	445.06	505.66	314.44	385.44	461.92	301.152	432.097
MAB_3453c	MAB_3453c	Probable carboxylesterase LipT	0.682	-0.552357	0.0035933	0.0642302	no	down	ref_gene	mRNA	18.59	12.29	24.86	15.89	21.37	23.56	11.14	14.3	8	14.72	13.8	15.48	19.4267	12.9067
MAB_2448	MAB_2448	Hypothetical protein	1.541	0.623711	0.00361605	0.0644069	no	up	ref_gene	mRNA	22.87	21.85	33.18	23.11	20.31	10.95	46.09	28.26	36.9	21.77	32.76	34.33	22.045	33.3517
MAB_1832	MAB_1832	hypothetical protein	1.273	0.348326	0.00363928	0.0645613	no	up	ref_gene	mRNA	44.92	52.09	53.34	45.19	50.6	39.85	65.9	74.55	63.09	43.82	51.44	58.96	47.665	59.6267
MAB_3814c	rpsC	30S ribosomal protein S3	0.766	-0.385402	0.00366647	0.0645613	no	down	ref_gene	mRNA	1028.35	1048.75	1095.45	1184.18	1463.04	1372.33	890.25	894.53	996.25	1028.15	877.65	713.35	1198.68	900.03
MAB_3313c	MAB_3313c	Putative transcriptional regulator%2C TetR family	0.743	-0.428147	0.00366897	0.0645613	no	down	ref_gene	mRNA	278.89	181.97	206.87	211.71	236.55	270	161.25	181.56	140.05	189.24	148.9	196.59	230.998	169.598
MAB_1767	MAB_1767	Hypothetical protein	1.405	0.490867	0.00367895	0.0645613	no	up	ref_gene	mRNA	392.83	358.64	294.39	356.31	360.34	271.1	518.27	605.56	532.82	306.29	378.57	494.33	338.935	472.64
MAB_0600	MAB_0600	Probable acetyl-CoA acetyltransferase FadA	1.5	0.585124	0.00368922	0.0645613	no	up	ref_gene	mRNA	127.41	91.95	71.51	84.8	65.27	57.47	144.85	146.54	118.21	77.35	127.81	128.86	83.0683	123.937
MAB_3314	MAB_3314	hypothetical protein	0.757	-0.40202	0.00372135	0.0647914	no	down	ref_gene	mRNA	198.82	182.59	197.48	197.81	223.34	230.28	129.83	149.71	119.98	197.3	149.11	165.24	205.053	151.862
MAB_4325c	MAB_4325c	Hypothetical protein	1.315	0.394751	0.00372826	0.0647914	no	up	ref_gene	mRNA	29.2	33.71	41.3	34.55	51.04	38.7	56.81	46.06	48.31	37.84	55.77	49.75	38.0833	49.09
MAB_3019	MAB_3019	Probable fatty acid hydroxylase	1.629	0.704159	0.00377344	0.0653497	no	up	ref_gene	mRNA	199.64	274.94	205.31	132.79	81.94	96.09	283.7	262.82	225.74	232.43	328.64	249.57	165.118	263.817
MAB_0832	MAB_0832	Putative transcriptional regulator%2C TetR family	0.717	-0.479483	0.00388414	0.0663485	no	down	ref_gene	mRNA	143.04	150.42	187.62	174.4	231.23	223.3	114.14	111.84	102.65	172.16	125.8	151.94	185.002	129.755
MAB_0605c	MAB_0605c	Putative CoA-transferase alpha subunit	1.451	0.537307	0.0039238	0.0667242	no	up	ref_gene	mRNA	26.09	16.04	21.93	20.72	13.04	13.89	29.25	26.04	25.9	17.88	29.23	31.1	18.6183	26.5667
MAB_1630c	MAB_1630c	hypothetical protein	1.376	0.460321	0.00393755	0.0667242	no	up	ref_gene	mRNA	41.73	38.19	38.93	39.61	37.36	30.72	61.45	61.3	52.51	37.75	56.88	39.2	37.7567	51.515
MAB_4642c	MAB_4642c	Conserved hypothetical protein %28putative alanine racemase%29	0.726	-0.462885	0.00398937	0.066854	no	down	ref_gene	mRNA	47.27	30.64	48.59	40.49	38.87	42.65	25.18	27.97	21.28	37.57	28.25	35.64	41.4183	29.315
MAB_2969	MAB_2969	Putative ATP-binding protein	1.292	0.369473	0.00399314	0.066854	no	up	ref_gene	mRNA	60.83	54.53	62.36	49.15	50.97	40.43	75.5	78.79	58.6	52.59	60.83	77.91	53.045	67.37
MAB_3540c	MAB_3540c	Probable two component sensor kinase	0.727	-0.460287	0.00400779	0.066854	no	down	ref_gene	mRNA	182.58	195.37	202.85	154.59	211.35	212.24	110.54	135.35	99.1	169.5	129.82	179.88	193.163	137.365
MAB_3689	MAB_3689	Putative methyltransferase	1.312	0.391894	0.00403651	0.066854	no	up	ref_gene	mRNA	187.41	277.56	226.08	170.35	178.65	185.06	263.85	267.3	259.79	212.29	262.83	315.03	204.185	263.515
MAB_3794c	rpmD	50S ribosomal protein L30	0.743	-0.427832	0.00404073	0.066854	no	down	ref_gene	mRNA	402.35	394.18	400.98	463.91	499.96	545.33	318.88	327.33	412.8	355.4	321.84	313.89	451.118	341.69
MAB_0477	MAB_0477	Probable membrane protein%2C MmpS	1.674	0.743679	0.00404166	0.066854	no	up	ref_gene	mRNA	26.25	26.46	30.89	15.7	47.59	21.53	69.15	63.77	37.01	25.65	43.44	41.05	28.07	46.6783
MAB_1775	MAB_1775	Bacteriophage protein	1.656	0.728002	0.00405149	0.066854	no	up	ref_gene	mRNA	8.27	10.09	11.38	4.98	5.63	4.69	12.81	18.95	8.43	8.55	10.99	13.76	7.50667	12.2483
MAB_0593c	MAB_0593c	Probable acyl-CoA dehydrogenase FadE	1.534	0.616882	0.00406066	0.066854	no	up	ref_gene	mRNA	14.63	8.98	17.78	12.93	8.42	8.38	23.01	25.08	15.76	11.85	14.4	16.68	11.8533	17.7967
MAB_3953	MAB_3953	hypothetical protein	2.392	1.25808	0.00411739	0.0675657	no	up	ref_gene	mRNA	30.49	128.93	62.52	45.71	22.51	20.43	159.23	103.3	90.81	101.25	170.56	108.64	51.765	122.298
MAB_0497	MAB_0497	Conserved hypothetical protein %28abortive infection protein%3F%29	1.306	0.384975	0.0042033	0.0685261	no	up	ref_gene	mRNA	111.48	183.44	154.04	117.25	129.75	129.39	189.23	195.69	154.75	150.23	153.88	213.86	137.558	176.273
MAB_4480c	MAB_4480c	Putative glycosyl transferase	0.761	-0.394108	0.00421983	0.0685722	no	down	ref_gene	mRNA	33.46	40	55.14	46.87	42.73	42.49	27.45	27.91	30.15	38.72	39.73	28.35	43.4483	32.0517
MAB_3047c	MAB_3047c	hypothetical protein	0.832	-0.264912	0.00432706	0.0697018	no	down	ref_gene	mRNA	69.86	72.34	77.52	77.58	84.71	76.16	72.4	63.11	65.56	60.23	56.77	56.82	76.3617	62.4817
MAB_0969	MAB_0969	Putative transcriptional regulator%2C TetR	1.345	0.427573	0.00433278	0.0697018	no	up	ref_gene	mRNA	84.39	98.12	84.64	75.63	115.42	69.88	141.31	127.19	111.37	79.18	113.38	128.53	88.0133	116.827
MAB_1125c	MAB_1125c	Hypothetical acetyltransferase%2C GNAT family	1.412	0.498185	0.00434406	0.0697018	no	up	ref_gene	mRNA	76.36	104.56	118.22	123.04	115.84	100.43	160.99	99.24	191.9	134	185.57	106.81	106.408	146.418
MAB_2755c	MAB_2755c	hypothetical protein	0.861	-0.2166	0.00434505	0.0697018	no	down	ref_gene	mRNA	55.09	60.06	74.68	64.43	72.24	66.54	58.2	54.83	55.1	54.97	55.89	51.3	65.5067	55.0483
MAB_2274c	MAB_2274c	hypothetical protein	1.427	0.513262	0.00437261	0.0699198	no	up	ref_gene	mRNA	70.82	87.16	76.16	58.28	71.13	57.5	83.36	136.65	80.25	72.84	84.89	135.14	70.175	98.855
MAB_4015c	MAB_4015c	hypothetical protein	0.63	-0.667685	0.00438827	0.0699468	no	down	ref_gene	mRNA	67.98	65.44	110.5	87.89	128.17	110.05	46.47	41.33	39.21	95.28	72.29	52.34	95.005	57.82
MAB_0830	MAB_0830	Probable NADH-dependent flavin oxidoreductase	0.699	-0.516908	0.00450281	0.0715446	no	down	ref_gene	mRNA	753.14	634.35	752.17	652.08	590.13	745.15	374.24	361.75	325.76	672.82	516.99	562.77	687.837	469.055
MAB_4756c	MAB_4756c	Monooxygenase%2C FAD-binding	1.494	0.579016	0.00452259	0.0716315	no	up	ref_gene	mRNA	17.54	17.83	21.29	17.47	11.73	9.97	29.42	30.18	23.43	12.45	23.6	21.45	15.9717	23.4217
MAB_0078	MAB_0078	Putative lipase%2Festerase	0.717	-0.479784	0.00454262	0.0717218	no	down	ref_gene	mRNA	41.98	33.35	65.97	55.52	67.19	64.81	39.59	43.52	29.83	45.12	34.56	37.22	54.8033	38.3067
MAB_0320	MAB_0320	Recombination protein RecR	0.791	-0.339071	0.00460076	0.0720446	no	down	ref_gene	mRNA	61.35	80.19	88.2	85.19	102.26	89.39	70.37	55.59	67.73	67.98	68.33	61.73	84.43	65.2883
MAB_4267c	MAB_4267c	hypothetical protein	0.725	-0.464226	0.00461715	0.0720446	no	down	ref_gene	mRNA	127.06	151.1	197.09	161.32	183.05	193.55	97.69	97.76	92.49	164.63	125.25	139.33	168.862	119.525
MAB_1829	MAB_1829	Hypothetical protein	1.404	0.490032	0.00462064	0.0720446	no	up	ref_gene	mRNA	18.11	32.13	29.9	29.42	19.91	19.08	43.51	38.95	30.2	24.17	32.67	35.47	24.7583	34.1617
MAB_2718c	MAB_2718c	hypothetical protein	1.214	0.279687	0.00464053	0.07213	no	up	ref_gene	mRNA	241.94	249.42	208.94	227.17	217.81	218.09	278.5	300.88	285.1	229.32	254.34	282.62	227.228	271.793
MAB_2049c	MAB_2049c	Probable ferredoxin	1.789	0.838935	0.00476278	0.0738009	no	up	ref_gene	mRNA	364.25	105	196.48	203.09	288.94	238.15	638.11	360.05	658.7	313.47	287.76	227.86	232.652	414.325
MAB_1769	MAB_1769	Hypothetical protein	1.525	0.609178	0.00485311	0.0745087	no	up	ref_gene	mRNA	372.31	332.1	230.32	292.34	331.49	221.24	531.22	598.06	490.56	237.78	361.47	495.4	296.633	452.415
MAB_1331	MAB_1331	Probable proline dehydrogenase	1.3	0.378272	0.0049064	0.0750964	no	up	ref_gene	mRNA	48.9	42.16	42.51	46.67	56.95	55.62	62.28	78.77	66.33	51.58	53.79	62.63	48.8017	62.5633
MAB_3883c	MAB_3883c	Putative transcriptional regulator%2C TetR family	1.332	0.41402	0.00492713	0.0751839	no	up	ref_gene	mRNA	84.54	88.09	93.63	66.29	55.1	59.5	106.28	94.11	79.12	94.92	96.39	115.1	74.525	97.6533
MAB_2550c	MAB_2550c	Probable fatty acid desaturase	0.808	-0.307972	0.00494505	0.0752278	no	down	ref_gene	mRNA	100.76	125.72	133.12	149.49	116.46	137.61	96.39	116.23	98.39	107.63	99.89	83.92	127.193	100.408
MAB_4506	MAB_4506	tRNA %28guanine-N%287%29-%29-methyltransferase	0.815	-0.295735	0.00496477	0.0752989	no	down	ref_gene	mRNA	56.53	48.15	66.16	61.4	65.85	65.37	54.94	48.59	51.88	48.87	45.37	39.97	60.5767	48.27
MAB_4270c	MAB_4270c	Probable heat shock protein transcriptional regulator HspR	0.718	-0.477216	0.00502743	0.075831	no	down	ref_gene	mRNA	971.01	997.92	1149.11	998.48	1310.25	1182.93	567.01	700.19	599.32	1115.9	758.57	890.92	1101.62	771.985
MAB_0974	MAB_0974	hypothetical protein	1.251	0.322735	0.00503015	0.075831	no	up	ref_gene	mRNA	81.15	91.41	82.11	82.24	83.74	71.13	109.4	106.7	117.81	71.8	100.22	98.87	81.9633	100.8
MAB_4138c	MAB_4138c	Putative major facilitator superfamily protein	0.717	-0.479088	0.00504658	0.0758502	no	down	ref_gene	mRNA	43.93	50.07	79.8	62.2	70.69	69.96	40.16	32.58	41.53	60.6	47.54	38.9	62.775	43.5517
MAB_2992c	MAB_2992c	hypothetical protein	0.777	-0.363883	0.00510035	0.0764289	no	down	ref_gene	mRNA	27.68	28.48	40.45	39.58	33.86	37.51	27.6	24.38	24.89	29.29	30.68	20.18	34.5933	26.17
MAB_2467	MAB_2467	Ubiquinol-cytochrome c reductase cytochrome b subunit	1.713	0.7764	0.00513319	0.0766915	no	up	ref_gene	mRNA	76.54	107.81	58.87	39.4	38.93	31.32	115.19	142.12	91.87	59.05	78.82	114.31	58.8117	100.227
MAB_4664	MAB_4664	Hypothetical protein	1.403	0.488958	0.00515864	0.0768423	no	up	ref_gene	mRNA	886.96	951.56	693.9	571.08	553.21	571.28	903.35	1079.84	808.35	823.46	968.7	1274.15	704.665	976.308
MAB_3815c	rplV	50S ribosomal protein L22	0.759	-0.398256	0.00519624	0.0771727	no	down	ref_gene	mRNA	1014.31	1053.61	1100.49	1170.95	1488.5	1349.47	898.15	852.61	1038.07	1021.73	889.51	657.13	1196.22	892.867
MAB_0766	MAB_0766	Hypothetical conserved integral membrane protein	1.306	0.384966	0.00526945	0.0780284	no	up	ref_gene	mRNA	59.14	61.93	68.85	67.33	72.53	60.04	97.51	64.36	101.78	71.25	97.57	66.15	64.97	83.1033
MAB_2826c	MAB_2826c	Orotidine 5%27-phosphate decarboxylase PyrF	0.777	-0.363514	0.00531178	0.0781823	no	down	ref_gene	mRNA	36.41	45.07	43.33	42.21	50.52	32.97	34.22	35.16	33.75	35.11	24.56	27.8	41.7517	31.7667
MAB_4543c	MAB_4543c	hypothetical protein	1.263	0.336661	0.0053508	0.0781823	no	up	ref_gene	mRNA	1594.79	1258	1281.61	1290.83	1274.55	1226.24	1502.31	2049.46	1364.84	1604.62	1626.07	1735.39	1321	1647.12
MAB_3750c	MAB_3750c	Phosphoglucosamine mutase MrsA	0.787	-0.34553	0.00535795	0.0781823	no	down	ref_gene	mRNA	42.59	42.67	62.56	55.01	66.17	60.3	42.59	40.71	41.12	47.49	43.53	36.86	54.8833	42.05
MAB_4235c	MAB_4235c	Putative acetyltransferase%2C GNAT	1.292	0.369524	0.00539648	0.0785156	no	up	ref_gene	mRNA	27.05	32.99	39.19	30.23	23.89	27.4	39.24	39.82	38.98	29.89	44.46	36.54	30.125	38.155
MAB_3078	MAB_3078	Putative transcriptional regulator%2C TetR family	1.265	0.338832	0.0054208	0.0786409	no	up	ref_gene	mRNA	204.43	237.34	207.02	169.21	170.93	166.67	231.84	255.34	215.3	214.19	229.29	290.91	192.6	239.478
MAB_4163c	MAB_4163c	Probable fatty-acid-CoA ligase FadD	1.469	0.554989	0.00545904	0.0789668	no	up	ref_gene	mRNA	20.88	20.62	20.29	20.86	11.51	10.2	30.47	28.97	24.09	15.68	25.3	26.27	17.3933	25.13
MAB_2145	MAB_2145	NADH-quinone oxidoreductase%2C L subunit NuoL	1.546	0.628141	0.00551379	0.0795275	no	up	ref_gene	mRNA	11.08	12.76	14.68	14.54	10.53	11.09	28.27	29.37	20.05	10.74	13.97	11.29	12.4467	18.9483
MAB_3677	MAB_3677	Possible transposase fusion protein	1.318	0.398337	0.00552959	0.0795275	no	up	ref_gene	mRNA	18.37	14.1	17.01	17.03	20.43	14.68	20.14	24.23	19.28	17.78	24.54	25.86	16.9367	21.9717
MAB_3180	MAB_3180	hypothetical protein	1.227	0.294928	0.00555688	0.0796911	no	up	ref_gene	mRNA	28.83	38.82	42.19	39.16	37.97	36.28	43.76	49.99	34.85	43.44	48.81	47.1	37.2083	44.6583
MAB_2118	MAB_2118	Hypothetical protein	1.304	0.382563	0.00559825	0.079827	no	up	ref_gene	mRNA	76.58	101.43	109.55	96.67	85.16	88.47	100.64	135.32	80.65	130.6	134.87	129.88	92.9767	118.66
MAB_4887	MAB_4887	hypothetical protein	1.249	0.3205	0.00566837	0.0805971	no	up	ref_gene	mRNA	41.72	57.99	59.94	43	50.25	51.72	68.77	73.05	55.65	50.13	56.51	69.2	50.77	62.2183
MAB_4276c	MAB_4276c	Probable conserved lipoprotein DsbF	1.187	0.246828	0.00569049	0.0806825	no	up	ref_gene	mRNA	103.75	101.18	112.24	107.34	87.68	87.05	116.02	121.05	104.61	113.51	122.56	121.63	99.8733	116.563
MAB_0464	MAB_0464	Hypothetical protein	1.204	0.268096	0.00583311	0.0823096	no	up	ref_gene	mRNA	240.25	262.93	267.59	236.05	275.03	252.97	320.32	360.95	289.93	269.32	257.76	323.98	255.803	303.71
MAB_3266c	MAB_3266c	hypothetical protein	0.751	-0.412878	0.0058539	0.0823096	no	down	ref_gene	mRNA	27.78	30.82	46.56	32.73	41.49	40.79	30.84	29.77	23.12	31.33	25.35	21.65	36.695	27.01
MAB_4299c	MAB_4299c	hypothetical protein	1.302	0.38083	0.00587474	0.0823096	no	up	ref_gene	mRNA	63.58	75.32	93.45	92.76	79.27	75.75	123.17	75.09	122.89	95.48	109.94	83.83	80.0217	101.733
MAB_3847	MAB_3847	hypothetical protein	1.318	0.398761	0.00587619	0.0823096	no	up	ref_gene	mRNA	224.66	197.06	192.71	148.88	131.35	148.6	242.7	253.61	194.4	194.44	214.2	255.19	173.877	225.757
MAB_3939	MAB_3939	hypothetical protein	1.326	0.407397	0.00588748	0.0823096	no	up	ref_gene	mRNA	95.82	92.17	94.08	88.93	136.68	92.93	152.04	141.28	144.72	92.02	135.53	122.23	100.102	131.303
MAB_2880c	MAB_2880c	Probable protein-export membrane protein SecD	0.802	-0.317829	0.00591412	0.0824518	no	down	ref_gene	mRNA	163.03	177.3	203.11	195.87	220.63	204.6	144.44	129.39	162.48	179.19	157.39	137.72	194.09	151.768
MAB_4465	MAB_4465	hypothetical protein	1.277	0.352695	0.00599067	0.0832869	no	up	ref_gene	mRNA	54.03	71.75	59.48	56.51	58.89	57.69	78.01	102.09	69.31	57.42	67.68	76.56	59.725	75.1783
MAB_1053c	MAB_1053c	Conserved hypothetical protein %28chorismate mutase%3F%29	0.745	-0.425268	0.00601675	0.0833428	no	down	ref_gene	mRNA	248.22	365.39	360.21	340.56	297.42	356.58	226.04	182.01	251.24	315.04	271.41	187.54	328.063	238.88
MAB_3813c	rplP	50S ribosomal protein L16	0.771	-0.375864	0.00602799	0.0833428	no	down	ref_gene	mRNA	1634.05	1641.07	1601.15	1982.21	2356.19	2169.88	1471.92	1583.97	1566.82	1510.97	1417.37	1111.51	1897.42	1443.76
MAB_4268c	MAB_4268c	Hypothetical protein	0.647	-0.628202	0.00606444	0.0836158	no	down	ref_gene	mRNA	111.87	150.99	170.13	144.22	274.12	211.64	86.88	91.52	80.4	168.55	107.75	133.99	177.162	111.515
MAB_3717	MAB_3717	Hypothetical protein	1.805	0.85199	0.00612323	0.0841944	no	up	ref_gene	mRNA	16.3	19.69	45.08	16.72	16.4	12.42	51.21	24.84	58.89	14.78	41.06	28.78	21.1017	36.5933
MAB_1723	MAB_1723	Putative phage integrase	1.555	0.636822	0.00614769	0.0842992	no	up	ref_gene	mRNA	80.2	125.84	69.22	61.21	57.99	42.77	118.92	145.42	109.24	66.6	98.82	134.55	72.8717	112.258
MAB_3769c	rplQ	50S ribosomal proein L17	0.741	-0.433193	0.0062256	0.0851342	no	down	ref_gene	mRNA	997.52	1030.09	1118.54	1212.89	1537.59	1478.71	938.67	766.28	985.13	1076.1	955.85	643.42	1229.22	894.242
MAB_3663	MAB_3663	Hypothetical protein	1.258	0.331642	0.0062769	0.0853775	no	up	ref_gene	mRNA	279.37	287.29	295.03	249.73	196.26	233.21	368.13	274.56	339.65	298.73	325.66	313.01	256.815	319.957
MAB_3710	MAB_3710	Possible multi-functional enzyme with acyl-CoA-reductase activity AcrA1	1.33	0.411189	0.0062835	0.0853775	no	up	ref_gene	mRNA	27.41	23.12	30.38	23.36	19.9	16.9	35.73	34.79	33.17	20.08	30.06	30.03	23.5117	30.6433
MAB_0042	MAB_0042	hypothetical protein	0.791	-0.337591	0.00629456	0.0853775	no	down	ref_gene	mRNA	31.73	49.33	62.04	50.84	46.96	44.71	38.08	34.39	32.81	39.41	40.59	34.46	47.6017	36.6233
MAB_2251	MAB_2251	hypothetical protein	1.382	0.467197	0.006335	0.0856937	no	up	ref_gene	mRNA	171.63	186.94	204.07	260.54	179.25	150.59	235.89	245.36	281	210.69	362.27	295.16	192.17	271.728
MAB_4205	MAB_4205	hypothetical protein	1.358	0.441683	0.00663884	0.0893398	no	up	ref_gene	mRNA	114.63	145.84	129.23	110.07	154.88	128.96	227.97	208.92	207.35	139.92	144.98	120.79	130.602	174.988
MAB_3697	MAB_3697	Putative epimerase%2Fdehydratase	1.386	0.471146	0.00664024	0.0893398	no	up	ref_gene	mRNA	44.24	43.99	53.99	37.69	25.06	27.2	49.94	60.41	44.95	44.26	54.56	61.04	38.695	52.5267
MAB_1971c	MAB_1971c	Probable DNA polymerase III epsilon subunit	0.801	-0.319932	0.00667834	0.0896116	no	down	ref_gene	mRNA	21.49	20.98	34.54	23.9	19.78	21.07	20.05	18.06	15.6	18.76	20.17	17.52	23.6267	18.36
MAB_3455c	MAB_3455c	Putative acyl-CoA thiolase	0.651	-0.619941	0.00674613	0.0902792	no	down	ref_gene	mRNA	199.51	65.94	99	87.44	108.29	116.61	66.46	64.14	73.05	71.45	66.27	94.85	112.798	72.7033
MAB_1204	MAB_1204	hypothetical protein	0.763	-0.389851	0.00679391	0.0904349	no	down	ref_gene	mRNA	151.49	101.8	130.37	149.1	139.43	146.87	118.06	91.58	117.21	105.64	109.47	79.15	136.51	103.518
MAB_3975c	MAB_3975c	Putative cytochrome C biogenesis protein CcdA	0.798	-0.326213	0.00681868	0.0905238	no	down	ref_gene	mRNA	25.14	22.28	33.82	26.28	26.36	21.98	19.94	24.1	19.38	20.43	16.59	20.98	25.9767	20.2367
MAB_0606c	MAB_0606c	Probable enoyl-CoA hydratase EchA	1.452	0.537924	0.00687839	0.0910749	no	up	ref_gene	mRNA	20.18	16.43	19.53	14.92	13.11	12.99	30.06	27.39	24.13	11.42	23.89	22.42	16.1933	23.2183
MAB_3920c	MAB_3920c	Probable monooxygenase	0.686	-0.543825	0.00692415	0.091439	no	down	ref_gene	mRNA	39.68	28.04	51.23	43.33	44.16	59.71	24.17	33.7	19.04	36.29	24.7	40.17	44.3583	29.6783
MAB_1591	MAB_1591	hypothetical protein	0.765	-0.385722	0.00697007	0.0915834	no	down	ref_gene	mRNA	69.11	68.67	83.97	60.45	101.05	78.99	52.19	58.3	47.04	68.55	53.9	65.5	77.04	57.58
MAB_0478	MAB_0478	Probable membrane protein%2C MmpL	1.333	0.414568	0.00698116	0.0915834	no	up	ref_gene	mRNA	22.19	18.04	20.35	18.46	24.57	15.87	30.84	35.72	25.2	20.07	19.82	25.46	19.9133	26.185
MAB_3220	MAB_3220	Hypothetical protein	1.4	0.485613	0.00698998	0.0915834	no	up	ref_gene	mRNA	128.92	76.37	92.84	109	78.71	73.34	134.04	146.72	148.49	81.26	111.72	150.35	93.1967	128.763
MAB_3427	MAB_3427	hypothetical protein	1.265	0.338831	0.00714978	0.0934325	no	up	ref_gene	mRNA	89.9	106.94	107.04	80.14	76.3	83.12	107.31	98.72	97.84	112.21	114.81	141.4	90.5733	112.048
MAB_2720	MAB_2720	hypothetical protein	1.175	0.232168	0.0071883	0.09357	no	up	ref_gene	mRNA	39.33	44.84	42.84	41.26	41.48	41	49.42	43.15	52.64	47.86	46.72	48.62	41.7917	48.0683
MAB_3340	MAB_3340	Probable sensor histidine kinase	1.364	0.448044	0.00729928	0.0946448	no	up	ref_gene	mRNA	126.85	184.95	135.06	98.57	108.4	115.03	177.82	153.54	162.29	136.74	171.98	230.61	128.143	172.163
MAB_2295c	MAB_2295c	hypothetical protein	0.828	-0.272581	0.00734085	0.09475	no	down	ref_gene	mRNA	25.19	27.83	35.01	34.13	28.66	34.48	25.36	25.01	24.1	27.04	25.79	22.23	30.8833	24.9217
MAB_2235	MAB_2235	Possible siderophore-interacting protein	0.815	-0.294268	0.00734525	0.09475	no	down	ref_gene	mRNA	36.6	36.84	45.84	43.94	52.55	39.18	34.7	36.24	34.02	27.19	31.91	39.5	42.4917	33.9267
MAB_1467c	MAB_1467c	Probable 1%2C4-alpha-glucan branching enzyme	0.811	-0.30216	0.00738266	0.0949877	no	down	ref_gene	mRNA	33.75	34.09	38.71	44.42	46.65	41.15	32.32	29.26	33.19	33.82	33.19	27.41	39.795	31.5317
MAB_3566c	MAB_3566c	Putative cyclase	1.33	0.41106	0.00740705	0.0950571	no	up	ref_gene	mRNA	22.33	24.18	22.63	17.25	16.68	16.83	31.48	27.45	24.93	17.11	26.63	29.6	19.9833	26.2
MAB_4843	MAB_4843	Hypothetical protein	0.757	-0.401213	0.00748815	0.0958521	no	down	ref_gene	mRNA	109.21	92.43	140.75	102.59	127.96	131.17	75.79	95.59	62.58	105.91	81.61	102.63	117.352	87.3517
MAB_4403c	MAB_4403c	Probable acyl-%5Bacyl-carrier protein%5D desaturase	0.75	-0.415141	0.00768931	0.098176	no	down	ref_gene	mRNA	30.44	35.31	45.72	44.33	34	44.76	26.76	25.57	20.59	36.41	34.62	27.09	39.0933	28.5067
MAB_1285c	MAB_1285c	hypothetical protein	1.192	0.253183	0.00770991	0.0981885	no	up	ref_gene	mRNA	34.72	43.87	42.67	40.87	32.33	35.03	49.69	49.33	43.41	36.71	44.07	44.81	38.2483	44.67
MAB_2062c	MAB_2062c	Hypothetical long-chain-fatty-acid--CoA ligase	0.827	-0.273757	0.00773521	0.0982607	no	down	ref_gene	mRNA	56.23	65.7	79.43	78.62	72.36	64.48	48.18	57.07	55.94	61.06	58.89	55.73	69.47	56.145
MAB_4149c	MAB_4149c	Hypothetical MCE-family protein LprN	0.794	-0.332153	0.00779199	0.0984268	no	down	ref_gene	mRNA	34.78	38.23	36.8	46.79	41.96	37.28	33.56	31.6	33.91	33.36	28	23.04	39.3067	30.5783
MAB_2881c	MAB_2881c	hypothetical protein	0.762	-0.392289	0.00780081	0.0984268	no	down	ref_gene	mRNA	351.14	524.22	539.67	507.69	481.92	531.63	311.65	316.08	328.64	508.7	397.02	331.87	489.378	365.66
MAB_4879c	MAB_4879c	Putative phosphatase	0.791	-0.338162	0.00781561	0.0984268	no	down	ref_gene	mRNA	68.88	62.42	65.13	61.74	55.47	46.82	44.87	47.26	39.44	41.96	57.55	49.59	60.0767	46.7783
MAB_3423	MAB_3423	Probable cytochrome P450	1.302	0.380184	0.00782695	0.0984268	no	up	ref_gene	mRNA	48.34	48.77	36.12	44.67	40.36	37.76	61.55	71.96	54.75	40.98	48.08	52.5	42.67	54.97
MAB_4856c	MAB_4856c	Hypothetical protein	1.377	0.461753	0.00789523	0.0990366	no	up	ref_gene	mRNA	70.86	83.06	81.18	57.76	44.48	54.72	95.37	101.37	65.64	71.11	96.28	104.54	65.3433	89.0517
MAB_3816c	rpsS	30S ribosomal protein S19	0.761	-0.394163	0.00792661	0.0991817	no	down	ref_gene	mRNA	2228.39	2340.82	2291.29	2729.16	3364.22	3054.66	2129.04	2153.58	2285.04	2159.8	1968.5	1416.43	2668.09	2018.73
MAB_2802c	MAB_2802c	Putative ABC-type transporter%2C permease component	0.834	-0.261867	0.00796642	0.0994313	no	down	ref_gene	mRNA	17.65	16.51	24	18.82	20.36	21.05	17.46	17.64	14.08	14.85	14.84	17.63	19.7317	16.0833
MAB_0883c	MAB_0883c	hypothetical protein	1.214	0.280337	0.00799032	0.0994336	no	up	ref_gene	mRNA	207.33	247.42	199.91	198.29	176	182.59	238.31	257.74	248.65	226.46	249.33	226.99	201.923	241.247
MAB_0949c	MAB_0949c	Hypothetical aminotransferase	1.375	0.458969	0.00800634	0.0994336	no	up	ref_gene	mRNA	19.72	15.54	27.01	22.58	13.77	13.04	28.75	29.22	23.17	16.68	23.96	27.84	18.61	24.9367
MAB_1487c	MAB_1487c	hypothetical protein	0.805	-0.312891	0.00808155	0.100119	no	down	ref_gene	mRNA	197.33	164.35	163.46	153.54	175.02	163.49	141.06	149.92	132.02	140.09	137.74	112.42	169.532	135.542
MAB_2380c	MAB_2380c	Putative transcriptional regulator%2C TetR family	1.222	0.288681	0.00811392	0.10012	no	up	ref_gene	mRNA	234.05	259.13	235.47	222.05	210.27	209.7	269.4	308.34	212.69	261.09	285	312	228.445	274.753
MAB_2745c	MAB_2745c	Possible SUF system FeS assembly protein	0.743	-0.429414	0.00812161	0.10012	no	down	ref_gene	mRNA	154.31	149.17	185.09	179.63	250.65	211.87	129.67	114.26	135.43	189.42	133.59	121.96	188.453	137.388
MAB_3793c	rplO	50S ribosomal protein L15	0.756	-0.403514	0.00822909	0.101196	no	down	ref_gene	mRNA	612.81	605.35	671.19	721.56	842.64	862.46	493.99	446.27	621.53	642.99	593.54	407.58	719.335	534.317
MAB_0976	MAB_0976	Putative glyoxalase%2Fbleomycin resistance protein	1.338	0.419664	0.00830507	0.101803	no	up	ref_gene	mRNA	10.35	10.41	13.6	12.72	8.09	7.87	15.76	17.75	11.21	11.05	12.93	13.83	10.5067	13.755
MAB_3165c	MAB_3165c	hypothetical protein	1.196	0.257759	0.00831917	0.101803	no	up	ref_gene	mRNA	362.84	375.52	360.74	301.69	323.26	318.38	405.91	353.79	407.09	401.42	400.8	431.16	340.405	400.028
MAB_2228c	MAB_2228c	ESAT-6-like protein esxH	1.402	0.48754	0.0084511	0.102737	no	up	ref_gene	mRNA	224.97	237.21	302.49	294.85	149.7	141.02	332.42	341.4	363.14	314.62	258.45	247.87	225.04	309.65
MAB_4141	MAB_4141	PE%2FPPE family protein	1.477	0.56307	0.00845703	0.102737	no	up	ref_gene	mRNA	57.36	94.62	85.28	44.98	55.71	49.48	91.88	142.78	69.12	69.05	70.67	118.25	64.5717	93.625
MAB_2146	MAB_2146	NADH-quinone oxidoreductase%2C M subunit NuoM	1.643	0.716215	0.00853839	0.103474	no	up	ref_gene	mRNA	8.7	6.75	10.57	10.69	6.26	6.14	19.61	23.21	12.96	6.02	9.02	8.65	8.185	13.245
MAB_4331c	MAB_4331c	Putative glyoxalase%2Fbleomycin resistance protein	1.645	0.717809	0.00856038	0.10349	no	up	ref_gene	mRNA	1352.63	973.95	857.16	497.77	360.39	460.59	1340.21	1416.74	1030.8	928.99	1113.3	1546.3	750.415	1229.39
MAB_2068c	MAB_2068c	Putative transcriptional regulator	0.848	-0.237668	0.00860414	0.103768	no	down	ref_gene	mRNA	99.85	115.71	105.95	102.3	119.33	114.25	90.73	98.57	92.93	83.81	82.2	99.36	109.565	91.2667
MAB_3944	MAB_3944	hypothetical protein	1.3	0.378601	0.00863008	0.103831	no	up	ref_gene	mRNA	1466.1	1720.42	1439.33	1182.28	1076.84	1101.25	1569.97	1911.35	1314.39	1684.39	1850.59	1891.28	1331.04	1703.66
MAB_1980c	MAB_1980c	hypothetical protein	0.784	-0.350851	0.0087054	0.104443	no	down	ref_gene	mRNA	24.97	31.87	35.43	37.48	28.42	28.41	19.63	22.74	20.09	27.36	26.05	26.76	31.0967	23.7717
MAB_4902c	MAB_4902c	hypothetical protein	0.814	-0.296888	0.00872273	0.104443	no	down	ref_gene	mRNA	71.38	79.32	100.71	93.68	94.98	100.97	66.41	60.75	70.89	81.37	73.22	75.75	90.1733	71.3983
MAB_0829	MAB_0829	Putative oxidoreductase	0.673	-0.571665	0.00874684	0.104482	no	down	ref_gene	mRNA	287.09	224.83	282.51	252.06	234.14	308.26	121.95	156.39	92.7	241.18	177.32	254.46	264.815	174
MAB_1714	MAB_1714	Conserved hypothetical protein %28cobalt transport protein%3F%29	0.772	-0.374037	0.00882607	0.10476	no	down	ref_gene	mRNA	23.56	20.39	39.74	31.02	35.03	27.54	20.99	21.74	20.25	26.31	22.28	20.93	29.5467	22.0833
MAB_1766	MAB_1766	Hypothetical protein	1.613	0.689489	0.00883151	0.10476	no	up	ref_gene	mRNA	1124.1	819.37	608.58	744.11	914.62	606.37	1486.78	2008.17	1350.54	694.3	988.55	1385.66	802.858	1319
MAB_4943c	MAB_4943c	Hypothetical protein	0.721	-0.47129	0.00885683	0.10476	no	down	ref_gene	mRNA	26.4	23.76	40.2	38.82	45.94	43.8	28.05	25.59	18.06	31.57	27.98	22.81	36.4867	25.6767
MAB_3808c	MAB_3808c	Probable dicarboxylic acid transport integral membrane protein KgtP	0.734	-0.445345	0.00886555	0.10476	no	down	ref_gene	mRNA	54.46	78.98	82.53	90.47	91.04	94.62	56.25	51.57	54.23	79.86	66.87	42.79	82.0167	58.595
MAB_2591c	MAB_2591c	hypothetical protein	1.434	0.520398	0.00887475	0.10476	no	up	ref_gene	mRNA	308.45	269.31	233.85	180.5	154.2	146.09	368.45	291.7	281.44	208.41	339.64	348.31	215.4	306.325
MAB_2439	MAB_2439	Putative protein CrcB homolog 1	0.714	-0.486591	0.00893046	0.105169	no	down	ref_gene	mRNA	76.98	125.44	139.01	121.05	101.08	141.71	79.38	56.19	73.51	119.48	89.99	72.41	117.545	81.8267
MAB_3130c	MAB_3130c	Ribosome-binding factor A %28RbfA%29	0.802	-0.318871	0.0089851	0.105564	no	down	ref_gene	mRNA	521.06	531.37	627.85	624.59	729.87	677.42	470.84	471.76	509.04	580.21	500.81	388.28	618.693	486.823
MAB_3405	MAB_3405	Putative short chain dehydrogenase%2Freductase	1.247	0.318869	0.00905181	0.106099	no	up	ref_gene	mRNA	78.61	82.92	87.64	109.13	89.29	91.39	122.85	135.83	120.48	98.84	94.72	87.09	89.83	109.968
MAB_3218	MAB_3218	Hypothetical protein	1.358	0.441629	0.00914247	0.106689	no	up	ref_gene	mRNA	153.81	103.85	108.88	107.87	100.09	89.06	150.22	150.5	163.69	109.56	130.11	189.73	110.593	148.968
MAB_2178	MAB_2178	Probable ABC transporter%2C ATP-binding protein	1.377	0.461984	0.0091448	0.106689	no	up	ref_gene	mRNA	31.72	23.58	40.5	22.89	39.36	22.07	46.08	46.09	38.94	26.3	42.26	43.85	30.02	40.5867
MAB_4679	MAB_4679	Putative dioxygenase	1.543	0.625643	0.00918812	0.106945	no	up	ref_gene	mRNA	35.96	61.21	50.52	33.09	20.11	19.82	61.86	64.57	47.9	39.53	59.9	59.96	36.785	55.62
MAB_0579c	MAB_0579c	Putative transcriptional regulator%2C TetR family	1.203	0.266305	0.00922888	0.107171	no	up	ref_gene	mRNA	35.01	40.32	38.6	36.27	35.21	36.74	51.16	39.28	46.11	40.08	46.62	39.33	37.025	43.7633
MAB_2284	MAB_2284	Putative halogenase	1.334	0.416179	0.00925314	0.107189	no	up	ref_gene	mRNA	43.64	51.45	54.67	33.96	28.79	29.82	52.74	63.01	44.66	47.66	52.38	55.78	40.3883	52.705
MAB_0452c	MAB_0452c	Hypothetical protein	1.277	0.35243	0.00927331	0.107189	no	up	ref_gene	mRNA	1138.2	1407.61	1296.4	983.99	1374.26	1136.25	1433.25	1993.06	1181.29	1554.45	1461.14	1634.46	1222.79	1542.94
MAB_1118c	MAB_1118c	Hypothetical protein	1.215	0.281162	0.00932549	0.107544	no	up	ref_gene	mRNA	981.07	1027.89	913.55	830.38	779.8	769.18	1010.58	1091.43	1028.23	1011.71	1040.9	1176.32	883.645	1059.86
MAB_0510c	MAB_0510c	Probable non-ribosomal peptide synthase	1.139	0.188076	0.00935702	0.10766	no	up	ref_gene	mRNA	34.6	36.45	43.72	38.62	36.98	35.37	46.59	41.84	45.8	38.45	41.68	36.78	37.6233	41.8567
MAB_3664	MAB_3664	hypothetical protein	1.187	0.246886	0.00945128	0.108246	no	up	ref_gene	mRNA	184.89	168.49	211.74	164.63	147	157.35	203.1	185.97	225.46	190.5	197.72	195.75	172.35	199.75
MAB_3057	MAB_3057	hypothetical protein	1.283	0.35914	0.00949582	0.108508	no	up	ref_gene	mRNA	30.84	45.04	40.07	31.11	27.88	27.11	43.05	44.75	41.4	40.34	38.75	46.41	33.675	42.45
MAB_0717	MAB_0717	Probable dehydrogenase%2Freductase	1.38	0.464541	0.00961153	0.10958	no	up	ref_gene	mRNA	1480.16	1596.57	1194.66	1086.29	986.06	1004.18	1539.92	2249.23	1298	1270.1	1545.23	2138.29	1224.65	1673.46
MAB_3309c	MAB_3309c	hypothetical protein	0.659	-0.602124	0.00967001	0.109996	no	down	ref_gene	mRNA	40.27	30.33	45.9	50.02	56.27	73.12	26.39	27.64	20.69	43.82	27.99	44.61	49.3183	31.8567
MAB_2903	MAB_2903	Hypothetical protein	1.26	0.333502	0.00970119	0.110101	no	up	ref_gene	mRNA	1502.33	1200.48	1221.36	1494.75	1661.94	1354.63	1767.05	2182.2	1789.33	1424.72	1679.5	1707.94	1405.91	1758.46
MAB_2073	MAB_2073	Putative monooxygenase	0.837	-0.256944	0.00974937	0.11013	no	down	ref_gene	mRNA	100.82	112.95	119.22	97.96	81.34	99.58	86.75	95.98	72.36	78.96	80.38	87.35	101.978	83.63
MAB_2687c	MAB_2687c	8-amino-7-oxononanoate synthase %28BioF%29	0.766	-0.385124	0.00975119	0.11013	no	down	ref_gene	mRNA	70.12	65.15	93.88	95.71	90.6	94.26	55.53	50.5	62.17	84.74	62.83	63.34	84.9533	63.185
MAB_2878c	MAB_2878c	hypothetical protein	0.774	-0.369478	0.00977305	0.11013	no	down	ref_gene	mRNA	109.05	113.66	134.79	135.14	149.96	145.74	107.88	90.03	110.93	119.69	98.12	68.87	131.39	99.2533
MAB_2945c	MAB_2945c	Putative Mce family protein	0.718	-0.477847	0.00981063	0.11013	no	down	ref_gene	mRNA	88.91	123.62	128.64	151.87	152.95	154.14	71.36	85.04	67.82	132.02	106.14	96.71	133.355	93.1817
MAB_0410c	MAB_0410c	Probable anion transporter ATPase	1.24	0.310606	0.00981375	0.11013	no	up	ref_gene	mRNA	35.27	33.4	33.58	37.75	32.89	30.21	51.86	44.42	46.04	31.27	34.49	39.8	33.85	41.3133
MAB_0381	MAB_0381	Glycerol uptake facilitator protein %28GlpF%29	0.761	-0.393685	0.0100492	0.11252	no	down	ref_gene	mRNA	62.02	61.94	78.5	68.51	104.23	98.38	57.1	56.31	50.57	66.89	59.34	62.97	78.93	58.8633
MAB_4868c	MAB_4868c	Hypothetical protein	1.211	0.276541	0.010157	0.113472	no	up	ref_gene	mRNA	930.79	1137.18	926.01	923.98	852.83	851.18	1183.77	1318.84	1050.25	931.48	1056.36	1175.26	936.995	1119.33
MAB_2416c	MAB_2416c	Hypothetical protein	0.582	-0.780267	0.0103407	1	no	down	ref_gene	mRNA	6.65	12.46	12.05	10.77	8.08	9.4	5.24	3.06	6.45	6	8.72	4.78	9.90167	5.70833
MAB_1330	MAB_1330	Probable pyrroline-5-carboxylate dehydrogenase RocA %28aldehyde dehydrogenase family%29	1.27	0.344536	0.0103565	0.114731	no	up	ref_gene	mRNA	111	97.11	97.81	98.33	107.75	89.47	146.84	134.87	160.18	95.66	108.75	105.84	100.245	125.357
MAB_3732c	MAB_3732c	10 kDa chaperonin %28GroES%29	1.261	0.334712	0.0103634	0.114731	no	up	ref_gene	mRNA	3885.16	4535.01	4088.98	4938.67	3452.93	3959.1	4495.59	6416.5	4565.03	4350.71	4962.8	6190.65	4143.31	5163.55
MAB_0434c	MAB_0434c	Hypothetical protein	1.209	0.273683	0.0103843	0.114731	no	up	ref_gene	mRNA	27.18	37.44	36.43	36.53	27.16	32.18	43.37	36.71	41.11	37.44	40.17	33.74	32.82	38.7567
MAB_3541c	MAB_3541c	Biotinylated protein TB7.3 homolog	0.813	-0.299121	0.0106469	0.117201	no	down	ref_gene	mRNA	1230.32	1231.66	1159.12	1140.33	1112.69	1152.88	860.57	958.38	730.2	1091.17	1015.12	1129.05	1171.17	964.082
MAB_0403	MAB_0403	hypothetical protein	1.262	0.336257	0.0106546	0.117201	no	up	ref_gene	mRNA	36.61	40.58	51.33	29.33	40.46	29.41	51.94	48.81	46.77	37.12	43.4	53.17	37.9533	46.8683
MAB_4450	MAB_4450	Integral membrane protein TerC	1.31	0.389586	0.010681	0.117234	no	up	ref_gene	mRNA	22.03	28.46	26.18	22	20.09	15.35	33.68	33.8	26.39	20.99	25.36	32.5	22.3517	28.7867
MAB_4457	MAB_4457	Putative cytochrome P450	1.242	0.312949	0.0107309	0.117523	no	up	ref_gene	mRNA	62.6	62.33	54.31	55.85	60.47	47.86	65.18	81.6	66.69	60.17	61.38	85.01	57.2367	70.005
MAB_2686c	MAB_2686c	Dethiobiotin synthetase %28BioD%29	0.807	-0.310204	0.010888	0.118983	no	down	ref_gene	mRNA	36.57	29.96	43.12	40.48	50.56	40.63	29.67	34.11	31.45	31.62	28.6	34.88	40.22	31.7217
MAB_0318c	MAB_0318c	hypothetical protein	1.266	0.339814	0.0109187	0.119059	no	up	ref_gene	mRNA	211.34	194.36	188.93	178.27	265.65	198.33	296.9	280.47	297.67	203.77	222.56	242.22	206.147	257.265
MAB_2063c	MAB_2063c	Probable acid-CoA ligase	0.828	-0.272891	0.0109964	0.119646	no	down	ref_gene	mRNA	65.92	54.53	79.78	70.84	63.8	63.89	47.8	48.01	57.81	59.26	57.46	50.79	66.46	53.5217
MAB_1501	MAB_1501	Probable ABC transporter%2C periplasmic protein	0.7	-0.514992	0.0111982	0.121577	no	down	ref_gene	mRNA	16.25	11.44	17.14	10.21	8.88	10.4	8.78	9.32	5.16	10.3	8.75	8.62	12.3867	8.48833
MAB_2970c	MAB_2970c	hypothetical protein	1.275	0.350449	0.0112673	0.121922	no	up	ref_gene	mRNA	17.01	25.67	31.38	27.39	23.43	18.17	34.02	26.52	33.34	27	29.89	26.93	23.8417	29.6167
MAB_4008c	MAB_4008c	hypothetical protein	1.207	0.271639	0.0112787	0.121922	no	up	ref_gene	mRNA	125.92	124.01	112.31	115.69	122.03	96.77	133.85	152.49	133.18	122.53	142.74	147.07	116.122	138.643
MAB_0215	MAB_0215	Possible transcriptional regulator	1.191	0.252249	0.0114055	0.122587	no	up	ref_gene	mRNA	346.19	294.51	328.46	280.9	298.2	284.45	352.39	344.05	315.6	362.64	351.71	419.42	305.452	357.635
MAB_2847c	MAB_2847c	hypothetical protein	1.601	0.679342	0.0114212	0.122587	no	up	ref_gene	mRNA	1208.81	1009.54	864.62	583.63	341.58	381.42	1345.89	1404.78	1056.16	790.92	1130.99	1240.33	731.6	1161.51
MAB_0833	MAB_0833	Short-chain dehydrogenase%2Freductase	0.726	-0.462903	0.0114537	0.122587	no	down	ref_gene	mRNA	81.42	70.25	103.18	70.02	96.5	110.26	49.78	61.43	47.07	81.37	52.42	84.86	88.605	62.8217
MAB_4416c	MAB_4416c	hypothetical protein	1.247	0.318595	0.0114627	0.122587	no	up	ref_gene	mRNA	165.92	131.52	174.53	115.03	125.62	112.99	169.52	152.46	155.35	156.57	192.68	181.05	137.602	167.938
MAB_0940	MAB_0940	hypothetical protein	0.739	-0.437218	0.0115635	0.123139	no	down	ref_gene	mRNA	30.2	32.51	55.15	47.84	51.24	43.82	29.35	27.08	29.48	42.72	34.16	23.47	43.46	31.0433
MAB_0993c	MAB_0993c	Putative transcriptional regulator%2C LysR family	1.329	0.409838	0.0116062	0.123198	no	up	ref_gene	mRNA	120.23	124.03	106.78	106.69	113.69	87.06	146.43	204.4	129.33	102.07	111.49	171.2	109.747	144.153
MAB_3301	MAB_3301	hypothetical protein	1.327	0.407752	0.0116397	0.123198	no	up	ref_gene	mRNA	213.78	154.83	153.59	134.9	122.89	143.52	218.84	238.33	148.52	174.5	190.28	242.06	153.918	202.088
MAB_3018	MAB_3018	Putative transcriptional regulator%2C GntR family	1.679	0.747231	0.01166	0.123198	no	up	ref_gene	mRNA	362.65	550.62	392.1	282.7	109.94	154.7	474.02	462.23	355.74	517.96	702.17	542.2	308.785	509.053
MAB_4667	MAB_4667	Putative amidohydrolase	1.242	0.313023	0.011697	0.123198	no	up	ref_gene	mRNA	65.53	79.19	78.38	60.12	67.74	56.03	79.59	98.83	70.74	71.95	72.76	102.02	67.8317	82.6483
MAB_3515c	MAB_3515c	Probable ATP-dependent DNA helicase	0.769	-0.379504	0.0117168	0.123198	no	down	ref_gene	mRNA	72.45	80.98	108.1	112.23	101.85	94.12	63.26	57.3	72.57	93.04	79.46	58.28	94.955	70.6517
MAB_4900c	MAB_4900c	hypothetical protein	0.822	-0.283457	0.0118678	0.123882	no	down	ref_gene	mRNA	34.64	38.7	49.9	50.13	52.78	46.19	36.91	37.56	35.31	40.74	36.31	31.19	45.39	36.3367
MAB_0077	MAB_0077	Putative transcriptional regulator%2C IclR family	0.752	-0.410327	0.0118719	0.123882	no	down	ref_gene	mRNA	175.03	119.55	221.22	221.07	159.28	221.21	137.99	141.06	97.39	164.33	155.61	123.78	186.227	136.693
MAB_1757	MAB_1757	Bacteriophage protein	1.399	0.483988	0.011882	0.123882	no	up	ref_gene	mRNA	86.81	48.65	59.87	50.93	63.36	47.88	80.99	118.7	79.36	63.23	67.63	86.19	59.5833	82.6833
MAB_3770c	MAB_3770c	DNA-directed RNA polymerase alpha chain RpoA	0.768	-0.380896	0.011898	0.123882	no	down	ref_gene	mRNA	829.86	830.49	956.96	940.97	1183.17	1121.79	771.5	637.85	875.47	861.72	735.47	520.49	977.207	733.75
MAB_4062c	MAB_4062c	Hypothetical protein	1.254	0.326869	0.0119395	0.123882	no	up	ref_gene	mRNA	62.1	65.71	68.83	51.41	47.22	53.09	68.99	81.82	54.84	68.65	78.28	77.38	58.06	71.66
MAB_2643c	MAB_2643c	Tryptophan synthase%2C alpha subunit %28TrpA%29	0.781	-0.357154	0.0119526	0.123882	no	down	ref_gene	mRNA	87.51	84.26	103.93	108.41	113.34	115.16	82.15	68.79	86.8	91.82	82.87	55.15	102.102	77.93
MAB_2151c	MAB_2151c	Putative cytochrome P450	0.763	-0.390451	0.011955	0.123882	no	down	ref_gene	mRNA	101.3	113.66	123.05	115.38	80.32	111.13	77.35	85.66	50.33	101.02	78.08	87.93	107.473	80.0617
MAB_3249	MAB_3249	Hypothetical protein	0.756	-0.404147	0.0120264	0.124364	no	down	ref_gene	mRNA	79.3	150.41	123.51	130.19	107.62	124.17	75.64	79.86	85.73	113.58	96.73	74.41	119.2	87.6583
MAB_4413c	MAB_4413c	Putative decarboxylase	1.454	0.540301	0.01213	0.125177	no	up	ref_gene	mRNA	163.22	267.41	208.16	117.92	130.06	106.7	242.5	299.7	175.15	189.99	215.04	300.03	165.578	237.068
MAB_2493c	MAB_2493c	Similar to streptomycin adenyltransferase	1.276	0.351452	0.0122027	0.125659	no	up	ref_gene	mRNA	15.46	18.5	17.72	14.71	12.09	12.04	22.56	19.34	20.13	15.64	17.12	18.7	15.0867	18.915
MAB_0491	MAB_0491	Probable DNA polymerase III%2C delta%27 subunit	0.847	-0.239316	0.0123278	0.126436	no	down	ref_gene	mRNA	45.65	52.77	64.56	56.53	68.8	61.69	50.28	47.98	44.28	46.6	47.7	52.73	58.3333	48.2617
MAB_0058c	MAB_0058c	hypothetical protein	1.248	0.320164	0.0123947	0.126645	no	up	ref_gene	mRNA	67.63	108.51	109.26	97.57	104.66	101.52	140.22	116.83	134.83	122.79	109.58	94.09	98.1917	119.723
MAB_0528c	MAB_0528c	Probable epoxide hydrolase EphA	1.207	0.270957	0.0123988	0.126645	no	up	ref_gene	mRNA	53	66.52	71.31	55.89	48.34	56.92	81.45	76.9	63.97	57.42	63.29	73.56	58.6633	69.4317
MAB_4117c	MAB_4117c	Putative membrane protein%2C MmpS family	0.684	-0.547393	0.0124622	0.126764	no	down	ref_gene	mRNA	343.25	584.21	513.32	639.67	526.55	669.5	331.56	228.84	291.4	568.75	491.27	290.77	546.083	367.098
MAB_4812c	MAB_4812c	Hypothetical protein	0.672	-0.573588	0.0124891	0.126764	no	down	ref_gene	mRNA	10.27	12.97	17.78	11.58	20.51	16.15	9.97	8.85	7.76	8.2	14.36	10.22	14.8767	9.89333
MAB_2464	MAB_2464	Hypothetical protein	1.258	0.331567	0.0125352	0.126764	no	up	ref_gene	mRNA	53.57	43.61	49.36	37.63	41.18	36.82	64.9	59.57	50.19	40.53	53.92	56.52	43.695	54.2717
MAB_2318c	MAB_2318c	Conserved hypothetical protein %28esterase%3F%29	0.826	-0.275734	0.0125399	0.126764	no	down	ref_gene	mRNA	59.84	72.48	77.37	68.1	91.05	77.34	58.69	58.05	59.63	67.71	56.39	59.76	74.3633	60.0383
MAB_0615	MAB_0615	Putative acyl-CoA dehydrogenase	1.233	0.301631	0.0125653	0.126764	no	up	ref_gene	mRNA	33.43	41.45	40.29	40.12	31.68	29.35	49.63	55.29	37.59	36.52	40.92	41.87	36.0533	43.6367
MAB_1056	MAB_1056	Succinyl-CoA synthetase%2C beta chain	1.195	0.256426	0.0125667	0.126764	no	up	ref_gene	mRNA	362.35	303.11	316.51	321.1	365.59	331.42	418.07	429.04	437.68	326.48	363.87	378.26	333.347	392.233
MAB_4621c	MAB_4621c	Putative acetyltransferase	1.266	0.340242	0.0125877	0.126764	no	up	ref_gene	mRNA	53.98	63.18	70.89	75.44	68.09	68.69	104.47	59.95	91.59	75.12	93.72	72.52	66.7117	82.895
MAB_4648	MAB_4648	Putative TetR-family transcriptional regulator	0.858	-0.220713	0.012653	0.127165	no	down	ref_gene	mRNA	69.69	80.43	85.62	78.63	75.59	80.46	61.97	68.8	56.59	72.31	66.81	68.76	78.4033	65.8733
MAB_3208c	MAB_3208c	Putative transcriptional regulator%2C LysR family	0.718	-0.477763	0.0127514	0.127898	no	down	ref_gene	mRNA	182.69	120.75	197.67	175.05	264.05	207.19	113.17	106	121.26	183.06	116.05	163.81	191.233	133.892
MAB_0647	MAB_0647	Possible transcriptional regulatory protein TetR	1.281	0.357666	0.0127905	0.127956	no	up	ref_gene	mRNA	81.33	75.55	83.34	62.35	68.95	62.08	105.33	111.98	85.21	62.41	80.27	103.61	72.2667	91.4683
MAB_0465	MAB_0465	Hypothetical protein	1.56	0.641178	0.0128084	0.127956	no	up	ref_gene	mRNA	105.21	165.66	125.49	78.35	181.43	84.07	230.92	284.76	136.25	100.51	154.82	241.78	123.368	191.507
MAB_1260c	MAB_1260c	Probable carbon starvation protein %28CstA%29	1.191	0.252665	0.0129174	0.128788	no	up	ref_gene	mRNA	21.2	19.52	28.35	23.07	19.3	18.17	28.21	24.52	26.24	23.26	26.5	21.67	21.6017	25.0667
MAB_1161c	MAB_1161c	Conserved hypothetical protein %28Tat-translocated enzyme Dyp-type peroxidase precursor%3F%29	1.277	0.352292	0.0130022	0.129156	no	up	ref_gene	mRNA	21.87	25.02	36.99	30.68	24.14	26.09	42.71	32.14	38.36	26.73	38.92	25.88	27.465	34.1233
MAB_2371	MAB_2371	Probable cytidylate kinase %28Cmk%29	0.784	-0.351334	0.0130059	0.129156	no	down	ref_gene	mRNA	49.64	49.45	62.36	62.73	73.25	67.96	47.94	39.89	47.81	55.09	52.23	37.25	60.8983	46.7017
MAB_3795c	rpsE	30S ribosomal protein S5	0.78	-0.358359	0.0132101	0.130924	no	down	ref_gene	mRNA	569.03	552.73	639.53	657.95	763.12	762.22	510.71	403.11	627.69	569.11	498.27	404.29	657.43	502.197
MAB_1099c	MAB_1099c	hypothetical protein	1.174	0.231084	0.0133877	0.132379	no	up	ref_gene	mRNA	165.76	221.67	175.37	184.15	172.02	186.82	220.18	226.82	209.38	199.66	203.85	215.11	184.298	212.5
MAB_3185	MAB_3185	Hypothetical protein	1.253	0.325124	0.0134243	0.132379	no	up	ref_gene	mRNA	27.35	24.65	27.63	19.07	29.66	20.05	33.53	33.14	31.4	24.92	27.22	32.74	24.735	30.4917
MAB_4874c	MAB_4874c	Putative transposase%2Fphage integrase	1.303	0.381727	0.0134363	0.132379	no	up	ref_gene	mRNA	64.04	74.4	72.43	60.76	46.99	44.78	83.52	106.56	66.05	58.19	76.05	74.73	60.5667	77.5167
MAB_2549	MAB_2549	Hypothetical protein	0.746	-0.422702	0.0135612	0.133294	no	down	ref_gene	mRNA	238.71	243.91	287.7	308.1	228.19	278.85	240.75	106.09	211.58	266.78	203.3	173.51	264.243	200.335
MAB_1107c	MAB_1107c	Hypothetical protein	0.807	-0.309953	0.013612	0.133294	no	down	ref_gene	mRNA	152.28	160.7	194.55	190.07	206.44	206.72	140.13	114.53	157.18	166.45	170.22	144.38	185.127	148.815
MAB_0142c	MAB_0142c	Putative monooxygenase	1.32	0.400215	0.0136357	0.133294	no	up	ref_gene	mRNA	20.47	15.28	22.69	17.72	14.79	15.02	30.49	24.97	21.75	14.95	18.33	26.83	17.6617	22.8867
MAB_1622	MAB_1622	hypothetical protein	1.383	0.468017	0.013711	0.133769	no	up	ref_gene	mRNA	89.67	87.45	96.04	107.25	73.59	81.95	137.09	144.91	165.18	100.37	115.05	65.89	89.325	121.415
MAB_4813c	MAB_4813c	hypothetical protein	0.782	-0.354289	0.0137518	0.133769	no	down	ref_gene	mRNA	28.79	32.65	41.35	49.07	43.55	48.33	28.62	26.19	31.4	33.64	35.05	30.7	40.6233	30.9333
MAB_4944c	MAB_4944c	Putative cytochrome P450	0.72	-0.474929	0.0137644	0.133769	no	down	ref_gene	mRNA	119.68	100.5	144	159.85	164.86	177.06	85.39	74.38	78.13	147.71	108.64	111.43	144.325	100.947
MAB_1894c	MAB_1894c	hypothetical protein	1.223	0.290235	0.013872	0.134196	no	up	ref_gene	mRNA	17.46	20.78	23.16	22.53	23.97	20.4	29.48	23.95	29.15	24.61	26.35	19.94	21.3833	25.58
MAB_2551	MAB_2551	Hypothetical protein	0.789	-0.342666	0.0138756	0.134196	no	down	ref_gene	mRNA	65.25	92.59	105.27	107.5	108.58	104.67	81.92	70.22	75.18	92.03	70.15	59.49	97.31	74.8317
MAB_0104	MAB_0104	Probable enoyl-CoA hydratase%2Fisomerase	1.388	0.473473	0.0138888	0.134196	no	up	ref_gene	mRNA	43.58	33.52	64.54	42.62	63.52	50.35	95.8	47.31	79.73	52.4	76.65	51.95	49.6883	67.3067
MAB_1382	MAB_1382	Putative oxidoreductase EphD	0.759	-0.397456	0.0139522	0.134302	no	down	ref_gene	mRNA	243.72	265.08	343.27	291.7	278.91	322.68	178.55	202.45	145.68	304.27	214.8	243.78	290.893	214.922
MAB_4952c	MAB_4952c	hypothetical protein	0.785	-0.350099	0.0139534	0.134302	no	down	ref_gene	mRNA	112.8	124.67	143.03	135.08	141.32	133.13	115.24	92.73	115.92	110.84	109.86	63.05	131.672	101.273
MAB_4785	MAB_4785	hypothetical protein	1.334	0.415294	0.0140203	0.134686	no	up	ref_gene	mRNA	57.91	63.25	62.93	40.82	36.63	33.06	65.57	72.65	54.68	53.23	68.35	70.74	49.1	64.2033
MAB_1035c	MAB_1035c	hypothetical protein	1.353	0.436589	0.0142541	0.136062	no	up	ref_gene	mRNA	39.53	38.43	38.93	30.84	23.68	24.68	50.16	61.31	38.57	30.52	39.56	41.7	32.6817	43.6367
MAB_1134c	MAB_1134c	Probable membrane protein%2C MmpL	1.125	0.169634	0.014278	0.136062	no	up	ref_gene	mRNA	44.03	42.33	51.31	43.2	50.79	42.68	53.34	54.06	51.26	46.88	47.81	48.65	45.7233	50.3333
MAB_4061c	MAB_4061c	hypothetical protein	0.84	-0.251151	0.0142883	0.136062	no	down	ref_gene	mRNA	95.28	99.46	115.52	113.14	132.16	117.36	88.21	82.29	92.78	96.67	89.79	102.4	112.153	92.0233
MAB_0342c	MAB_0342c	Putative nitroreductase family protein	0.83	-0.269562	0.0142978	0.136062	no	down	ref_gene	mRNA	39.22	39.57	52.51	53.31	46.03	45.75	37.65	30.96	36.39	41.44	41.76	35.04	46.065	37.2067
MAB_3748	MAB_3748	Putative luciferase-like oxidoreductase	1.38	0.464903	0.0143148	0.136062	no	up	ref_gene	mRNA	184.7	121.28	149.6	183.58	147.9	148.74	200.04	143.36	213.52	257.43	296.91	151.66	155.967	210.487
MAB_4639	MAB_4639	Putative Na%2B%2Fsolute symporter	1.339	0.421015	0.0143266	0.136062	no	up	ref_gene	mRNA	32.39	42.66	41.99	28.74	28.89	25.16	47.53	53.74	42.97	27.06	36.68	54.71	33.305	43.7817
MAB_3669	MAB_3669	hypothetical protein	1.15	0.202046	0.0144507	0.136786	no	up	ref_gene	mRNA	214.76	199.5	210.09	199.87	202.32	190.81	245.41	229.17	255.92	208.95	229.35	204.61	202.892	228.902
MAB_1263	MAB_1263	Hypothetical protein	1.336	0.417885	0.0144575	0.136786	no	up	ref_gene	mRNA	24.76	33.14	52.67	28.98	26.08	29.3	51.55	37.72	38.42	41.07	48.89	37.77	32.4883	42.57
MAB_0535	MAB_0535	Dihydropteroate synthase %28FolP%29	0.809	-0.305491	0.0147574	0.139098	no	down	ref_gene	mRNA	86.32	95.01	125.92	108.83	117.97	103.81	83.1	74.43	86	107.69	80.88	69.73	106.31	83.6383
MAB_0371	MAB_0371	hypothetical protein	0.819	-0.288714	0.014862	0.139196	no	down	ref_gene	mRNA	68.19	79.52	90.33	101.25	82.45	80.58	66.84	61.93	67.66	72.3	79.97	53.02	83.72	66.9533
MAB_0594c	MAB_0594c	Probable acyl-CoA dehydrogenase FadE	1.477	0.562846	0.014941	0.139196	no	up	ref_gene	mRNA	14.89	12.55	22.17	14.01	11.21	6.85	26.76	23.19	18.09	10.31	20.06	19.47	13.6133	19.6467
MAB_4493	MAB_4493	Putative transcriptional regulator%2C IclR family	1.316	0.396378	0.0149467	0.139196	no	up	ref_gene	mRNA	12.33	15.44	21.41	13.92	10.54	10.52	20.98	22.43	16.12	16.27	15.59	16.64	14.0267	18.005
MAB_3648	MAB_3648	hypothetical protein	1.408	0.493152	0.0149596	0.139196	no	up	ref_gene	mRNA	232.8	261.42	187.76	154.08	124.49	105.23	262.08	311.75	222.64	208.32	229.36	247.08	177.63	246.872
MAB_3898c	MAB_3898c	hypothetical protein	0.778	-0.361904	0.0149863	0.139196	no	down	ref_gene	mRNA	435.35	677	570.65	595.92	609.71	652.48	424.55	344.33	443.42	576.89	508.46	405.2	590.185	450.475
MAB_0876	MAB_0876	hypothetical protein	0.844	-0.244417	0.015002	0.139196	no	down	ref_gene	mRNA	191.46	194.35	218.14	209.47	193.57	220.58	159	161.26	188.24	194.31	158.61	151.7	204.595	168.853
MAB_3614	MAB_3614	hypothetical protein	1.164	0.218823	0.015065	0.139196	no	up	ref_gene	mRNA	106.29	115	104.42	102.85	117.79	104.31	136.05	137.37	127.3	104.23	115.42	124.98	108.443	124.225
MAB_4162c	MAB_4162c	Putative 2-nitropropane dioxygenase	1.485	0.570243	0.0150952	0.139196	no	up	ref_gene	mRNA	13.5	11.22	17.86	10.32	7.91	7.13	20.35	20.48	12.8	8.37	15.32	21.49	11.3233	16.4683
MAB_4227c	MAB_4227c	Putative glycosyl hydrolase	0.837	-0.25631	0.0151042	0.139196	no	down	ref_gene	mRNA	45.23	49.2	56.95	49.39	56.41	54.98	41.55	42.71	35.33	47.68	38.37	49.58	52.0267	42.5367
MAB_2596c	MAB_2596c	hypothetical protein	1.296	0.373904	0.0151307	0.139196	no	up	ref_gene	mRNA	10.24	16.05	12.32	10.9	10.53	11.37	18.07	16.29	12.63	11.99	14.75	17.56	11.9017	15.215
MAB_1098	MAB_1098	hypothetical protein	0.87	-0.201178	0.015133	0.139196	no	down	ref_gene	mRNA	38.43	41.24	48.06	50.78	46.1	39.81	37.46	42.38	36.07	37.06	37.97	33.73	44.07	37.445
MAB_4001c	MAB_4001c	Putative 2-nitropropane dioxygenase%2C NPD	0.81	-0.304155	0.0151393	0.139196	no	down	ref_gene	mRNA	22.19	21.76	30.16	23.29	27.93	20.53	22.58	22.62	16.51	13.7	20.44	19.91	24.31	19.2933
MAB_2396	MAB_2396	Probable acetyltransferase	0.743	-0.427932	0.0151499	0.139196	no	down	ref_gene	mRNA	94.38	94.76	113.68	99.07	154.85	142.24	76.4	75.71	66.9	118.03	83.16	87.95	116.497	84.6917
MAB_4683c	MAB_4683c	Hypothetical protein	1.291	0.368499	0.0151572	0.139196	no	up	ref_gene	mRNA	4543.37	3058.07	3275.16	3112.4	3798.91	3274	4420.52	6034.13	4025.22	4124.5	3824.82	4678.68	3510.32	4517.98
MAB_0184c	MAB_0184c	Hypothetical protein	0.76	-0.395782	0.0151985	0.139319	no	down	ref_gene	mRNA	17.51	25.17	30.28	33.76	25.88	28.57	22.47	22.69	18.09	16.06	20.42	20.27	26.8617	20
MAB_0761c	MAB_0761c	Putative 3-hydroxyacyl-CoA dehydrogenase	1.37	0.453945	0.015313	0.140113	no	up	ref_gene	mRNA	102.9	73.6	76.06	62.59	53.91	44.64	101.27	105.26	84.58	68.3	89.47	111.18	68.95	93.3433
MAB_4139	MAB_4139	Putative transcription regulator%2C ArsR family	1.914	0.9363	0.015425	0.14034	no	up	ref_gene	mRNA	608	919.77	463.71	391.05	326.84	316.91	729.09	1841.76	599.81	561.58	762.1	1312.8	504.38	967.857
MAB_0488	MAB_0488	hypothetical protein	0.772	-0.373985	0.0154325	0.14034	no	down	ref_gene	mRNA	88.04	93.22	141.98	129.05	127.65	126.31	93.64	68.04	85.87	113.35	99.76	69.21	117.708	88.3117
MAB_1043c	MAB_1043c	Putative oxidoreductase	0.752	-0.411554	0.0154419	0.14034	no	down	ref_gene	mRNA	299.31	197.56	246.83	246.19	209.19	251.25	135.07	164.42	138.1	217.79	175.34	238.41	241.722	178.188
MAB_0783c	MAB_0783c	Bacteriophage protein	0.749	-0.417048	0.01545	0.14034	no	down	ref_gene	mRNA	19.09	39.69	39.32	27.55	24.52	26.93	23.26	23.83	16.76	16.47	24.47	24.73	29.5167	21.5867
MAB_4203	MAB_4203	Putative aldehyde dehydrogenase	1.262	0.335949	0.015494	0.14041	no	up	ref_gene	mRNA	387.66	460.9	384.9	449.46	466.51	465.38	638.77	511.1	667.39	537.22	503.74	385.16	435.802	540.563
MAB_0561	MAB_0561	hypothetical protein	1.268	0.34294	0.0155347	0.14041	no	up	ref_gene	mRNA	531.63	486.97	396	384.38	454.88	383.31	600.89	638.84	620.33	410.98	489.33	552.93	439.528	552.217
MAB_0738	MAB_0738	Putative AraC-family transcriptional regulator	0.851	-0.232604	0.0155419	0.14041	no	down	ref_gene	mRNA	32.81	32.36	44.89	32.93	29.27	30.45	28.49	29.91	25.93	29.44	26.99	27.41	33.785	28.0283
MAB_0816	MAB_0816	Probable glucose-methanol-choline oxidoreductase	0.753	-0.408587	0.0155748	0.140454	no	down	ref_gene	mRNA	30.14	25.18	32.46	24.24	16.64	21.75	17.38	18.92	13.86	23.6	17.91	18.82	25.0683	18.415
MAB_2496	MAB_2496	Probable acyl-CoA dehydrogenase	1.207	0.271744	0.0156555	0.140882	no	up	ref_gene	mRNA	17.91	14.56	20.54	17.54	18.77	15.64	20.99	25.15	19.87	16.33	18.59	23.2	17.4933	20.6883
MAB_1076	MAB_1076	Mycobacterial persistence regulator MrpA %28two component response transcriptional regulatory protein%29	0.782	-0.354204	0.015747	0.141243	no	down	ref_gene	mRNA	153.36	248.24	258.21	220.67	309.54	261.74	187.96	151.77	191.38	195.07	207.02	177.26	241.96	185.077
MAB_1075	rpmF	50S ribosomal protein L32	0.804	-0.314923	0.0158756	0.142056	no	down	ref_gene	mRNA	407.11	566.75	550.67	519.04	526.57	634.02	368.91	375.21	408.3	533.43	498.35	412.23	534.027	432.738
MAB_3466c	MAB_3466c	Hypothetical protein	1.591	0.669902	0.0159123	0.142056	no	up	ref_gene	mRNA	419.06	451.24	304.25	236.9	155.46	152.2	535.12	592.66	418.24	238.79	414.22	534.57	286.518	455.6
MAB_2968	MAB_2968	Putative transcriptional regulator%2C TetR family	1.227	0.295479	0.0159227	0.142056	no	up	ref_gene	mRNA	158.06	224.19	174.69	151.73	163.76	149.86	198.9	206.82	186.96	202.18	197.34	242.22	170.382	205.737
MAB_3486	MAB_3486	Probable acyl-CoA dehydrogenase	1.226	0.293667	0.0159529	0.142072	no	up	ref_gene	mRNA	907.02	882.93	783.51	664.2	738.29	684.1	949.34	1182.86	872.47	822.71	869.29	937.28	776.675	938.992
MAB_1326c	MAB_1326c	hypothetical protein	1.335	0.416649	0.0159874	0.142126	no	up	ref_gene	mRNA	114.35	180.58	133.94	95.88	93.82	97.31	150.52	188.24	122.06	144.41	158.92	178.41	119.313	157.093
MAB_2450	MAB_2450	Probable undecaprenyl-diphosphatase	1.266	0.340658	0.0160274	0.142229	no	up	ref_gene	mRNA	10.83	10.28	15.32	11.65	10.37	8.42	13.82	13.95	11.8	11.23	14.7	17.21	11.145	13.785
MAB_0881	MAB_0881	Hypothetical tRNA%2FrRNA methyltransferase	1.24	0.310668	0.0161698	0.143238	no	up	ref_gene	mRNA	32.16	26.97	34.11	33.44	29.15	23.77	41.79	33.85	42.48	27.72	39.55	32.97	29.9333	36.3933
MAB_2264c	MAB_2264c	Probable hydroxylase%2Fdioxygenase	0.741	-0.432301	0.0162187	0.143418	no	down	ref_gene	mRNA	93.08	74.65	83.19	54.65	62.18	52.35	40.88	47.34	40.21	55.06	55.08	66.89	70.0167	50.91
MAB_4885	MAB_4885	hypothetical protein	1.159	0.213104	0.016333	0.143935	no	up	ref_gene	mRNA	309.03	355.92	351.75	367.64	306.21	334.16	390.02	435.27	325.23	352.78	380.55	428.38	337.452	385.372
MAB_2528c	MAB_2528c	hypothetical protein	1.376	0.460367	0.0163427	0.143935	no	up	ref_gene	mRNA	27.55	26.25	39.49	27.51	16.74	19.32	43.52	30.52	31.42	28.42	44.9	33.12	26.1433	35.3167
MAB_1759	MAB_1759	hypothetical protein	1.358	0.442008	0.0163635	0.143935	no	up	ref_gene	mRNA	38.42	45.81	42.72	36.57	29.67	30.25	57.18	75.07	39.93	36.26	49.23	42.75	37.24	50.07
MAB_2746c	MAB_2746c	Probable cysteine desulfurase%2Faminotransferase	0.738	-0.439117	0.0164415	0.144242	no	down	ref_gene	mRNA	143.51	116.89	180.66	157.8	234.37	190.29	108.9	101.48	121.4	177.85	111.54	112.9	170.587	122.345
MAB_2944c	MAB_2944c	Hypothetical protein	0.825	-0.278153	0.016456	0.144242	no	down	ref_gene	mRNA	74.01	72.02	99.12	104.23	100.01	87.99	69.9	85.2	59.48	72.86	78.2	68.79	89.5633	72.405
MAB_2147	MAB_2147	NADH-quinone oxidoreductase%2C N subunit NuoN	1.503	0.587519	0.0166695	0.145604	no	up	ref_gene	mRNA	11.39	10.2	17.72	12.74	8.16	8.92	22.39	29.08	17.52	9.77	11.99	10.87	11.5217	16.9367
MAB_3746c	MAB_3746c	hypothetical protein	1.201	0.264638	0.016986	0.148016	no	up	ref_gene	mRNA	33.6	43.03	51.73	34.21	32.97	32.22	52.36	44	43.78	41.02	43.85	41.86	37.96	44.4783
MAB_3885	MAB_3885	hypothetical protein	0.737	-0.43949	0.0170048	0.148016	no	down	ref_gene	mRNA	24.5	17.33	30.67	21.14	20.82	21.92	12.57	22.11	15.73	17.25	10.41	19.92	22.73	16.3317
MAB_0466	MAB_0466	Hypothetical protein	1.363	0.447013	0.0171137	0.148705	no	up	ref_gene	mRNA	167	236.78	209.31	141.6	203.46	157.45	247.02	377.56	165.85	201.57	233.24	283.11	185.933	251.392
MAB_4897c	rpsR.1	30S ribosomal protein S18	0.794	-0.331984	0.0172066	0.149253	no	down	ref_gene	mRNA	592.95	554.34	733.38	700.39	889.57	901.34	588.46	516.88	681.99	571.29	545.57	548.99	728.662	575.53
MAB_2879c	MAB_2879c	Probable protein-export membrane protein SecF	0.776	-0.366305	0.0172969	0.149423	no	down	ref_gene	mRNA	188.74	203.64	229.39	242.37	262.21	260.71	174.08	149.03	196.8	219.32	189.48	120.84	231.177	174.925
MAB_3749	MAB_3749	Putative phosphodiesterase%2Falkaline phosphatase	1.317	0.397098	0.0173563	0.149423	no	up	ref_gene	mRNA	15.62	10.79	19.22	16.35	20	14.29	23.69	19.42	19.6	17.63	28.11	15.37	16.045	20.6367
MAB_4379c	MAB_4379c	MaoC-like dehydratase	1.477	0.562461	0.0173711	0.149423	no	up	ref_gene	mRNA	13.49	11.4	16.32	11.41	10.79	6.79	23.31	19.96	11.98	9.93	23.11	14.14	11.7	17.0717
MAB_3899c	rpmG.2	50S ribosomal protein L33	0.759	-0.397365	0.0173741	0.149423	no	down	ref_gene	mRNA	2209.5	4183.7	3181.07	3539.92	3109.03	3865.24	2305.82	2171.3	2346.34	3653.03	3045.36	2115.53	3348.08	2606.23
MAB_2736c	MAB_2736c	Probable macrolide ABC transporter%2C ATP-binding protein	0.784	-0.350437	0.0173964	0.149423	no	down	ref_gene	mRNA	118.82	123.6	145.14	133.1	136.77	157.68	85.59	85.5	88.78	139.34	114.32	108.72	135.852	103.708
MAB_4949c	MAB_4949c	Probable chromosome partitioning protein ParB	0.867	-0.206614	0.017412	0.149423	no	down	ref_gene	mRNA	112.52	116.03	112.83	120.76	109.07	118.06	103.63	106	101.09	95.51	97.79	82.58	114.878	97.7667
MAB_4706c	MAB_4706c	hypothetical protein	1.317	0.39692	0.0174408	0.149423	no	up	ref_gene	mRNA	14.52	13.79	21.39	17.78	17.89	17.53	28.52	16.35	26.48	16.37	27.11	17.28	17.15	22.0183
MAB_2583c	MAB_2583c	Putative transcription regulator%2C AraC family	1.268	0.342175	0.017465	0.149423	no	up	ref_gene	mRNA	208.14	174.32	151.43	168.25	198.28	182.84	266.89	222.08	273.08	167.93	194.88	234.6	180.543	226.577
MAB_2432c	MAB_2432c	Putative short chain dehydrogenase%2Freductase	1.199	0.26124	0.017563	0.14975	no	up	ref_gene	mRNA	329.23	308.04	266.74	275.87	317.43	281.22	343.04	412.14	353.49	292.96	339.48	362.81	296.422	350.653
MAB_0858	MAB_0858	Hypothetical luciferase-like monooxygenase	0.748	-0.418135	0.017614	0.149929	no	down	ref_gene	mRNA	115.46	117.54	144.17	156.45	177.84	187.26	105.81	78.79	103.91	143.75	131.39	92.53	149.787	109.363
MAB_0946	MAB_0946	Putative transcription regulator protein%2C MarR	0.781	-0.355859	0.0176856	0.150283	no	down	ref_gene	mRNA	74.96	59.37	70.05	49.08	58.65	62.52	42.83	53.19	47.82	45.46	37.7	61.26	62.4383	48.0433
MAB_0603c	MAB_0603c	Possible 2-nitropropane dioxygenase	1.41	0.495192	0.0178337	0.150855	no	up	ref_gene	mRNA	15.93	15.17	22.45	12.12	11.35	10.74	20.43	29.49	16.26	11.46	20.19	23.31	14.6267	20.19
MAB_4150c	MAB_4150c	Hypothetical MCE-family protein	0.837	-0.257482	0.0178425	0.150855	no	down	ref_gene	mRNA	32.41	35.43	39.96	44.01	39.55	39.52	35.39	31.73	32.15	32.74	32.83	24	38.48	31.4733
MAB_4290c	MAB_4290c	hypothetical protein	1.216	0.282139	0.0178433	0.150855	no	up	ref_gene	mRNA	44.55	42.05	44.17	38.41	51.94	38.57	48.9	46.55	60.78	49.01	46.07	58	43.2817	51.5517
MAB_1179c	MAB_1179c	hypothetical protein	1.213	0.27894	0.0179516	0.151514	no	up	ref_gene	mRNA	78.63	86.16	89.87	86.24	109.5	90.86	126.8	95.57	122	86.7	109.19	105.97	90.21	107.705
MAB_2508	MAB_2508	hypothetical protein	1.276	0.351105	0.0179821	0.151516	no	up	ref_gene	mRNA	17.55	17.45	19.25	16.08	15.32	10.43	24.05	21.93	17.62	15.15	23.09	18.6	16.0133	20.0733
MAB_3551c	MAB_3551c	hypothetical protein	0.797	-0.327962	0.0181086	0.152234	no	down	ref_gene	mRNA	55.76	65.39	87.22	76.4	81.53	84.45	53.43	50.79	57.15	74.4	63.04	49.84	75.125	58.1083
MAB_2136	MAB_2136	NADH-quinone oxidoreductase%2C C subunit NuoC	1.293	0.370399	0.0181397	0.152234	no	up	ref_gene	mRNA	28.52	33.02	24.3	35.4	29.68	26.74	49.16	43.82	39.68	27.01	35.8	31.66	29.61	37.855
MAB_2717c	MAB_2717c	hypothetical protein	1.338	0.420393	0.0181663	0.152234	no	up	ref_gene	mRNA	55.65	58.82	60.43	38.74	43.21	42.72	55.07	68.63	53.28	50.18	65.62	100.67	49.9283	65.575
MAB_3104c	MAB_3104c	hypothetical protein	0.77	-0.377925	0.0182046	0.152234	no	down	ref_gene	mRNA	142.33	180.79	199.04	224.27	217.92	192.97	144.48	117.54	163.75	187.78	153.33	100.72	192.887	144.6
MAB_1663	MAB_1663	Probable oxygen-independent coproporphyrinogen III oxidase HemN	0.846	-0.241567	0.0182194	0.152234	no	down	ref_gene	mRNA	26.82	30.19	41.58	31.5	38.94	31.11	29.61	30.59	28.3	24.79	23.88	28.07	33.3567	27.54
MAB_3804c	rpsN.2	30S ribosomal protein S14P%2FS29E	0.73	-0.454782	0.0182816	0.152412	no	down	ref_gene	mRNA	985.34	1148.77	1569	1806.63	1987.3	2022.07	1135.33	715.91	1295.71	1631.32	1417.31	938.09	1586.52	1188.94
MAB_1314	MAB_1314	Hypothetical protein	1.247	0.319014	0.0183249	0.152412	no	up	ref_gene	mRNA	18.99	20.35	25.58	19.73	24.03	14.16	26.8	31.69	24.25	23.13	21.59	22.64	20.4733	25.0167
MAB_0513	MAB_0513	Putative monooxygenase	1.215	0.281172	0.0183321	0.152412	no	up	ref_gene	mRNA	28.63	20.07	28.38	24.58	24.8	23.23	32.23	35.44	30.53	22.55	26.86	30.98	24.9483	29.765
MAB_4402	MAB_4402	Heat shock protein Hsp20	0.736	-0.441852	0.0183753	0.152475	no	down	ref_gene	mRNA	3796.22	3346.81	3877.28	5493.55	4694.83	4356.59	2319.68	2254.8	2507.6	4500.19	2978.03	3893.7	4260.88	3075.67
MAB_0748	MAB_0748	Putative phosphate ABC transporter%2C permease protein	0.841	-0.249491	0.0184124	0.152475	no	down	ref_gene	mRNA	19.87	20.52	25.52	25.35	22.59	21.3	22.25	16.16	19.51	17.48	17.45	18.3	22.525	18.525
MAB_3807c	rplN	50S ribosomal protein L14	0.737	-0.439789	0.0184628	0.152475	no	down	ref_gene	mRNA	672.04	831.58	993.5	996.47	1147.71	1191.39	661.02	494.53	737.78	1007.03	819.1	509.59	972.115	704.842
MAB_4901c	MAB_4901c	Penicillin-binding protein	0.827	-0.273478	0.0184809	0.152475	no	down	ref_gene	mRNA	146.78	159.36	184.3	197.81	209.68	189.46	138.39	129.79	154.86	171.08	145.43	136.97	181.232	146.087
MAB_4951c	gidB	Methyltransferase GidB %28glucose-inhibited division protein B%29	0.811	-0.302386	0.0184946	0.152475	no	down	ref_gene	mRNA	50.67	78.43	79.75	70.89	76.2	74.86	69.04	61.64	58.25	53.29	57.55	42.81	71.8	57.0967
MAB_4261c	MAB_4261c	Putative short chain dehydrogenase%2Freductase	0.706	-0.502464	0.018529	0.152475	no	down	ref_gene	mRNA	73.8	94.01	111.41	87.99	156.27	140.99	59.16	70.79	53.18	111.45	76.68	84.8	110.745	76.01
MAB_0482c	MAB_0482c	hypothetical protein	1.184	0.244143	0.0185568	0.152475	no	up	ref_gene	mRNA	52.6	54.07	64.92	63.44	47.38	44.34	60.47	68.66	55.23	58.15	71.15	64.61	54.4583	63.045
MAB_0437c	MAB_0437c	Hypothetical protein	1.951	0.964375	0.0185834	0.152475	no	up	ref_gene	mRNA	67.22	180.11	112.49	78.77	58.39	61.72	131.91	265.23	120.91	79.12	146.94	338.03	93.1167	180.357
MAB_1356	MAB_1356	hypothetical protein	1.332	0.413691	0.0186623	0.152779	no	up	ref_gene	mRNA	13.65	21.35	17.45	15.47	12.59	10.59	20.26	24.29	20.55	12.89	18.93	22.31	15.1833	19.8717
MAB_4721	MAB_4721	Hypothetical protein	1.378	0.462779	0.0187008	0.152779	no	up	ref_gene	mRNA	728.53	445.85	469.52	598.6	571.28	615.09	975.17	892.72	876.04	499.85	749.46	826.77	571.478	803.335
MAB_4940	MAB_4940	Thioredoxin reductase %28TrxB%29	1.249	0.320639	0.0187377	0.152779	no	up	ref_gene	mRNA	1162.35	1247.58	1034.65	906.4	790.31	788.8	1193.19	1277.12	1110.22	1084.46	1261.7	1366.46	988.348	1215.53
MAB_1199	MAB_1199	Probable threonine dehydratase	0.849	-0.23685	0.0187445	0.152779	no	down	ref_gene	mRNA	29.68	31.93	44.52	35.46	39.87	35.33	30.25	26.55	27.71	32.48	32.14	29.91	36.1317	29.84
MAB_4118	MAB_4118	Probable transcriptional regulatory protein	0.872	-0.196918	0.018773	0.152779	no	down	ref_gene	mRNA	38.27	31.92	39.46	41.41	39.34	39.16	33.45	32.64	33.92	31.39	30.97	33.6	38.26	32.6617
MAB_1656	MAB_1656	hypothetical protein	0.789	-0.34255	0.0189364	0.153495	no	down	ref_gene	mRNA	79.84	61.58	79.99	78.34	87.08	91.6	58.87	46.31	70.45	72.06	66.25	55.82	79.7383	61.6267
MAB_4741c	MAB_4741c	Putative terminal quinol oxidase%2C subunit I	1.162	0.216051	0.0189519	0.153495	no	up	ref_gene	mRNA	42.99	44.16	51.8	38.54	50.05	40.23	51.94	56.92	48.09	47.32	44.93	55.44	44.6283	50.7733
MAB_4175c	MAB_4175c	D-tyrosyl-tRNA%28Tyr%29 deacylase	0.808	-0.307352	0.0189837	0.153495	no	down	ref_gene	mRNA	135.65	131.16	177.06	160.44	172.72	175.36	136.56	94.53	125.86	156.94	125.89	114.72	158.732	125.75
MAB_4338c	MAB_4338c	hypothetical protein	1.217	0.282951	0.0190162	0.15351	no	up	ref_gene	mRNA	29.9	33.02	33.97	33	25.23	23.66	42.04	39.37	37.41	29.71	34.97	29.85	29.7967	35.5583
MAB_4678	MAB_4678	hypothetical protein	2.247	1.16803	0.0192429	0.154988	no	up	ref_gene	mRNA	37.65	137.57	64.82	53.16	17.42	16.2	149.17	92.63	87.96	96.82	202.99	100.32	54.47	121.648
MAB_3863	MAB_3863	hypothetical protein	1.246	0.317354	0.0192612	0.154988	no	up	ref_gene	mRNA	73.16	76.19	71.89	54.76	63.17	55.15	79.17	97.07	84.56	59.68	82.81	81.43	65.72	80.7867
MAB_0596c	MAB_0596c	Probable fatty-acid-CoA ligase FadD	1.405	0.490892	0.0194811	0.156337	no	up	ref_gene	mRNA	11.88	9.66	12.95	12.19	8.17	6.16	15.85	18.56	13.1	7.02	13.41	16.24	10.1683	14.03
MAB_2020c	MAB_2020c	Possible bifunctional enzyme HhdD isomerase %2B cyclase%2Fdehydrase	0.761	-0.394844	0.0194914	0.156337	no	down	ref_gene	mRNA	732.69	394.11	515.97	537.63	568.38	538.25	348.45	422.62	312.23	505.08	390.17	479.42	547.838	409.662
MAB_3224c	rplS	50S ribosomal protein L19	0.815	-0.295551	0.0195987	0.156947	no	down	ref_gene	mRNA	1288.15	1914.58	1614.25	1616.51	1798.58	1899.1	1269.99	1244.2	1268.17	1662.62	1398.05	1286.32	1688.53	1354.89
MAB_0590c	MAB_0590c	hypothetical protein	1.209	0.273485	0.0196896	0.157422	no	up	ref_gene	mRNA	49.67	61.59	55.27	52.56	42.69	48.25	61.66	78.74	54.76	51.54	56.08	65.39	51.6717	61.3617
MAB_4314	MAB_4314	Hypothetical protein	1.888	0.917159	0.0197993	0.158047	no	up	ref_gene	mRNA	13.27	33.75	27.95	13.61	6.75	3.36	30.55	44.26	19.8	25.9	30.37	33.22	16.4483	30.6833
MAB_2557c	MAB_2557c	Putative isochorismatase hydrolase EntB	1.295	0.37325	0.019833	0.158064	no	up	ref_gene	mRNA	13.72	12.37	18.98	11.71	13.69	12.67	23.52	18.93	14.46	12.84	16.41	19.74	13.8567	17.65
MAB_4041c	MAB_4041c	Hypothetical protein	0.727	-0.460067	0.0199913	0.158944	no	down	ref_gene	mRNA	36.1	33.06	61.04	48.54	46.54	48.28	24.9	32.93	20.42	45.09	41.54	28.53	45.5933	32.235
MAB_1238	MAB_1238	Hypothetical protein	0.699	-0.516573	0.0200069	0.158944	no	down	ref_gene	mRNA	350.95	198.54	258.33	311.66	407.9	423.8	287.29	265.96	297.36	165.87	159.89	178.06	325.197	225.738
MAB_4003c	MAB_4003c	Putative UDP-glucose 4-epimerase GalE1	0.777	-0.364242	0.0200853	0.159062	no	down	ref_gene	mRNA	120.44	171.84	216.04	204.28	218.85	206.46	135.56	119.88	122.69	180.76	170.26	129.34	189.652	143.082
MAB_1203	MAB_1203	LmbE-like protein	0.866	-0.207048	0.0201067	0.159062	no	down	ref_gene	mRNA	84.76	84.94	90.49	88.27	95.24	87.96	81.45	71.98	81.15	78.1	74.28	64.73	88.61	75.2817
MAB_4784	MAB_4784	hypothetical protein	1.639	0.712451	0.0201171	0.159062	no	up	ref_gene	mRNA	122.34	141.02	77.82	51.65	83.53	34.38	125.56	172.05	142.77	139.71	127.84	163.86	85.1233	145.298
MAB_4404	MAB_4404	Hypothetical protein	0.733	-0.448814	0.0202443	0.159598	no	down	ref_gene	mRNA	230.53	379.5	381.55	351.03	380.06	331.24	179.57	179.04	187.76	357.64	261.72	291.29	342.318	242.837
MAB_0265	MAB_0265	hypothetical protein	0.829	-0.2713	0.0202487	0.159598	no	down	ref_gene	mRNA	60.12	66.36	82.7	75.98	67.61	79.61	59.1	51.6	54.68	72.28	60.43	50.69	72.0633	58.13
MAB_2606c	MAB_2606c	Putative transcriptional regulator%2C TetR family	1.472	0.557414	0.0204366	0.160826	no	up	ref_gene	mRNA	248.96	372.27	291.74	227.16	112.71	143.71	331.25	273.62	253.93	337.2	438.42	383.33	232.758	336.292
MAB_1938c	MAB_1938c	Putative transcriptional regulator%2C TetR family	0.878	-0.188364	0.0205588	0.161333	no	down	ref_gene	mRNA	45.28	48.6	53.77	59.67	50.73	49.65	47.32	49.23	41.45	40.69	42.19	43.6	51.2833	44.08
MAB_3280	rpmB	50S ribosomal protein L28	0.787	-0.345086	0.0205721	0.161333	no	down	ref_gene	mRNA	912.06	1693.85	1527.59	1249.4	1398.98	1431.68	980.46	922.67	990.8	1373.93	1157.19	977.16	1368.93	1067.04
MAB_0259c	MAB_0259c	Putative short-chain dehydrogenase%2Freductase	0.742	-0.42995	0.0205978	0.161333	no	down	ref_gene	mRNA	258.9	209.04	315.48	404.86	260.05	342.32	212.9	178.82	180.74	308.97	249.25	162.66	298.442	215.557
MAB_4539c	MAB_4539c	Putative acyl-CoA carboxylase alpha subunit AccA	0.712	-0.489294	0.0206591	0.161561	no	down	ref_gene	mRNA	159.09	110.89	156.83	129.18	137.05	167.6	67.57	76.91	66.7	143.32	106.18	136.22	143.44	99.4833
MAB_2989	MAB_2989	Probable chloramphenicol acetyltransferase	1.207	0.271921	0.0207818	0.162267	no	up	ref_gene	mRNA	34.44	46.39	43.22	48.5	45.42	44.84	61.58	47.82	58.98	44.89	54.01	43.89	43.8017	51.8617
MAB_0608	MAB_0608	Probable short-chain dehydrogenase%2Freductase	1.452	0.53776	0.020875	0.16274	no	up	ref_gene	mRNA	16.49	10.19	23.44	12.79	8.37	8.56	24.3	19.82	16.79	11.33	20.14	20.49	13.3067	18.8117
MAB_4603c	MAB_4603c	Probable oxidoreductase	1.284	0.360595	0.0209196	0.162835	no	up	ref_gene	mRNA	104.47	119.41	120.85	146.97	122.84	135.52	189.54	137.58	175.78	146.01	195.48	99.47	125.01	157.31
MAB_3506c	MAB_3506c	Putative short-chain dehydrogenase%2Freductase	0.771	-0.375893	0.0210901	0.163907	no	down	ref_gene	mRNA	242.6	207.56	287.36	253.51	165.2	250.64	163.63	156.59	125.98	239.06	177.21	194.78	234.478	176.208
MAB_1637	MAB_1637	Transglutaminase-like	0.848	-0.237423	0.0211938	0.164208	no	down	ref_gene	mRNA	40.24	49.82	64.65	63.66	54.2	58.36	48.2	45.15	42.26	46.37	48.44	43.29	55.155	45.6183
MAB_2534c	MAB_2534c	hypothetical protein	0.785	-0.349394	0.0211945	0.164208	no	down	ref_gene	mRNA	15.35	20.58	26.37	21.65	19.46	22.62	14.06	14.79	16.34	20.43	17.29	13.28	21.005	16.0317
MAB_1404	MAB_1404	Probable acyltransferase	0.823	-0.281429	0.0213123	0.164866	no	down	ref_gene	mRNA	24.59	29.16	36.18	28.85	40.78	34.09	26.23	27.31	24.88	28.49	23.62	25.13	32.275	25.9433
MAB_3228c	MAB_3228c	hypothetical protein	0.785	-0.348791	0.021367	0.164875	no	down	ref_gene	mRNA	227.88	212.44	298.63	249.93	289.18	307.22	216.44	150.32	266.08	226.28	196.05	183.23	264.213	206.4
MAB_2081	MAB_2081	Probable acyl CoA dehydrogenase	1.141	0.190166	0.0213816	0.164875	no	up	ref_gene	mRNA	29.93	27.59	32.49	33.44	29.48	33.19	34.09	36.44	35.42	32.72	33.57	35.37	31.02	34.6017
MAB_4152c	MAB_4152c	Hypothetical MCE-family protein	0.819	-0.288919	0.0214126	0.164875	no	down	ref_gene	mRNA	38.26	34.35	39.5	43.43	44.17	42.55	34.51	31.48	36.75	33.21	34.65	23.63	40.3767	32.3717
MAB_4916c	MAB_4916c	Putative dihydrolipoamide acyltransferase component	1.162	0.216013	0.0214452	0.164875	no	up	ref_gene	mRNA	48.27	47.02	55.43	51.31	51.45	43.11	58.55	62.25	52.38	42.93	59.88	61.87	49.4317	56.31
MAB_0875c	MAB_0875c	hypothetical protein	1.316	0.39564	0.0215019	0.165057	no	up	ref_gene	mRNA	124.73	121.54	100.15	87.4	125.11	86.72	146.51	191.02	156.3	93.84	108.89	144.18	107.608	140.123
MAB_4651c	MAB_4651c	Putative L-carnitine dehydratase	0.866	-0.208174	0.0215393	0.165091	no	down	ref_gene	mRNA	24.59	23.34	30.32	24.92	22.55	24.1	22.61	21.47	17.51	21.39	19.99	23.71	24.97	21.1133
MAB_0148c	MAB_0148c	PPE family protein	1.196	0.258541	0.0216122	0.165396	no	up	ref_gene	mRNA	554.17	515.03	517.32	430.18	414.95	407.85	570.14	606.04	569.26	460.04	520.73	616.42	473.25	557.105
MAB_4387	MAB_4387	hypothetical protein	1.635	0.709614	0.0216512	0.165442	no	up	ref_gene	mRNA	36.22	24.52	59.89	29.09	52.77	19.9	85.55	70.35	51.25	24.41	91.88	33.75	37.065	59.5317
MAB_1272	MAB_1272	Hypothetical protein	1.216	0.282666	0.0217579	0.165879	no	up	ref_gene	mRNA	600.62	540.21	648.66	590.99	740.44	629.31	618.41	856.14	590.95	840.32	794.21	787.27	625.038	747.883
MAB_4087	MAB_4087	hypothetical protein	1.256	0.328749	0.0217994	0.165879	no	up	ref_gene	mRNA	87.3	156.83	109.71	109.54	100.43	107.67	145.49	121.72	128.76	120.03	148.36	164.7	111.913	138.177
MAB_1151	MAB_1151	Hypothetical protein	1.217	0.283185	0.0218078	0.165879	no	up	ref_gene	mRNA	2416.06	1926.99	1823.99	2147.24	2194.02	2019.49	3048.43	2373.72	2869.81	2181.55	2400.9	2318.56	2087.97	2532.16
MAB_2266c	MAB_2266c	Probable diaminobutyrate--2-oxoglutarate aminotransferase	0.837	-0.25606	0.0219157	0.166327	no	down	ref_gene	mRNA	85.19	72.55	97.29	63.38	82.31	69.39	62.78	70.07	53.59	66.89	65.91	65.91	78.3517	64.1917
MAB_3129c	MAB_3129c	Conserved hypothetical protein %28putative phosphoesterase%29	0.79	-0.340455	0.0219621	0.166327	no	down	ref_gene	mRNA	129.41	140.77	171.16	160.24	232.31	178.94	136.82	121.68	147.18	143.85	132.35	99.91	168.805	130.298
MAB_1187c	MAB_1187c	Probable enoyl-CoA hydratase	1.218	0.28458	0.021969	0.166327	no	up	ref_gene	mRNA	65.28	46.76	64.9	54.64	61.1	60.04	69.88	58.47	71.87	62.32	71.06	87.51	58.7867	70.185
MAB_2917	MAB_2917	Putative hydrolase	1.305	0.384223	0.0220304	0.166327	no	up	ref_gene	mRNA	66.52	59.28	63.77	41.97	53.82	45.45	52.45	67.02	61.44	75.7	68.28	97.48	55.135	70.395
MAB_2605c	MAB_2605c	hypothetical protein	1.379	0.463313	0.0220507	0.166327	no	up	ref_gene	mRNA	150.6	135.11	147.37	93.71	64.23	70.57	157.71	149.08	122.45	133.37	160.42	170.67	110.265	148.95
MAB_4188	MAB_4188	Conserved hypothetical protein %28acetyltransferase%3F%29	0.839	-0.25389	0.0220662	0.166327	no	down	ref_gene	mRNA	26	26.99	39.56	37.9	33.39	32.79	32.1	24.64	25.98	23.9	28.15	26.18	32.7717	26.825
MAB_4054c	MAB_4054c	Conserved hypothetical protein %28pyridoxamine 5%27-phosphate oxidase%3F%29	1.258	0.330558	0.0221694	0.166678	no	up	ref_gene	mRNA	109.21	132.61	135.39	163.61	171.22	142.71	192.77	139.79	185.94	172.57	223.66	139.77	142.458	175.75
MAB_3107c	MAB_3107c	Possible lipoprotein LppU	0.783	-0.352363	0.0222099	0.166678	no	down	ref_gene	mRNA	102.6	168.19	149.66	148.72	213.32	165.93	129.25	99.22	129.69	124.72	113.4	132.64	158.07	121.487
MAB_3860c	MAB_3860c	Probable acyl-CoA dehydrogenase FadE	1.211	0.276779	0.0222127	0.166678	no	up	ref_gene	mRNA	828.82	655.37	601.15	626.69	622.03	601.79	788.6	853.53	660.71	742.88	828.74	829.18	655.975	783.94
MAB_3074c	MAB_3074c	Probable cell division protein FtsK	1.196	0.257732	0.0223984	0.167444	no	up	ref_gene	mRNA	110.88	93.12	106.95	107.69	121	116.98	138.29	108.03	152.52	123.45	125.29	121.74	109.437	128.22
MAB_1541	MAB_1541	Bacteriophage protein	1.256	0.328907	0.0224151	0.167444	no	up	ref_gene	mRNA	45.81	44.25	44.38	35.64	36.9	31.54	48.97	46.89	58.67	33.7	47.77	58.1	39.7533	49.0167
MAB_3914c	MAB_3914c	Probable oxidoreductase	1.179	0.237288	0.0225947	0.168283	no	up	ref_gene	mRNA	25.42	26.94	32.97	29.72	24.04	23.69	37.74	33.82	32.41	24.27	28.84	30.74	27.13	31.3033
MAB_1205	MAB_1205	hypothetical protein	0.887	-0.173179	0.0226407	0.168283	no	down	ref_gene	mRNA	49.06	47.97	53.96	48.5	57.38	48.06	46.93	46.72	43.42	43.68	43.5	40.73	50.8217	44.1633
MAB_4383c	MAB_4383c	Putative membrane protein%2C MmpS	1.45	0.536048	0.0226619	0.168283	no	up	ref_gene	mRNA	5.42	6.74	12.5	9.44	9.55	4.65	10.04	13.06	9.09	9.66	10.69	15.79	8.05	11.3883
MAB_0546	MAB_0546	Probable ATP-dependent Clp protease ATP-binding subunit	0.808	-0.307751	0.0227646	0.168795	no	down	ref_gene	mRNA	659.13	514.25	656.23	728.48	745.09	735.11	474.43	450.47	509.2	652.03	514.15	583.07	673.048	530.558
MAB_2631	MAB_2631	Probable cytochrome D ubiquinol oxydase CydB	1.479	0.564163	0.0228568	0.169219	no	up	ref_gene	mRNA	374.56	249.27	234.5	131.88	157.12	135.53	277.43	386.27	288.42	234.96	269.54	425.46	213.81	313.68
MAB_1763	MAB_1763	hypothetical protein	1.5	0.584514	0.0229012	0.169219	no	up	ref_gene	mRNA	287.09	332.22	226.19	240.59	308.2	197.14	403.34	718.48	328.15	224.09	261.04	452.37	265.238	397.912
MAB_1925	MAB_1925	hypothetical protein	1.322	0.402842	0.0229444	0.169219	no	up	ref_gene	mRNA	781.88	595.64	839.9	847.44	789.97	902.18	1355.75	837.56	1363.66	823.72	1145.71	657.22	792.835	1030.6
MAB_4578c	MAB_4578c	Probable NAD%28P%29 transhydrogenase%2C alpha2 subunit PntAB	1.4	0.485474	0.022957	0.169219	no	up	ref_gene	mRNA	57.33	38.34	47.15	56.37	45.1	27.19	84.57	50.11	65.53	37.33	65.98	73.91	45.2467	62.905
MAB_0611	MAB_0611	Putative cytochrome P450	1.313	0.392856	0.0230242	0.169328	no	up	ref_gene	mRNA	16.14	30.36	24.22	22.08	15.86	15.69	27.98	35.39	23.85	21.73	26.71	24.41	20.725	26.6783
MAB_3171c	MAB_3171c	1-deoxy-D-xylulose 5-phosphate reductoisomerase	0.886	-0.175248	0.0230394	0.169328	no	down	ref_gene	mRNA	110.24	107.57	128.94	106.03	109.31	117.73	97.35	104.8	94.24	106.05	92.49	94.02	113.303	98.1583
MAB_2213	MAB_2213	Putative thioesterase	1.333	0.414834	0.0231904	0.170187	no	up	ref_gene	mRNA	64.17	102.34	92.11	98.15	95.58	96.79	144.64	163.4	132.54	117.5	89.81	71.17	91.5233	119.843
MAB_1914c	MAB_1914c	Probable adenylate cyclase	0.867	-0.205401	0.0233476	0.170586	no	down	ref_gene	mRNA	44.14	57.67	59.64	61.72	63.59	57.84	50.24	48.93	45.34	48.1	45.7	53.75	57.4333	48.6767
MAB_2645c	MAB_2645c	Indole-3-glycerol phosphate synthase TrpC	0.845	-0.243192	0.0233622	0.170586	no	down	ref_gene	mRNA	209.31	247.74	248.86	240.58	256.47	265.01	189.41	185.67	192.16	242.64	215.07	188.77	244.662	202.287
MAB_2143	MAB_2143	NADH-quinone oxidoreductase%2C J subunit NuoJ	1.477	0.562235	0.0233646	0.170586	no	up	ref_gene	mRNA	11.46	9.33	16.76	12.33	10.4	6.72	20.71	26.14	16.87	8.55	13.09	11.49	11.1667	16.1417
MAB_2954	MAB_2954	hypothetical protein	1.229	0.297267	0.0234159	0.170586	no	up	ref_gene	mRNA	85.52	117.62	117.91	93.94	77.77	74.5	114.89	113.82	103.52	107.57	110.7	135.18	94.5433	114.28
MAB_3173c	MAB_3173c	hypothetical protein	1.522	0.605823	0.0234381	0.170586	no	up	ref_gene	mRNA	118.37	164.12	119.38	63.03	70.78	52.82	161.06	217.65	113.62	93.52	130.49	174.67	98.0833	148.502
MAB_3311c	MAB_3311c	hypothetical protein	0.766	-0.383771	0.0234688	0.170586	no	down	ref_gene	mRNA	36.11	37.33	43.42	37.96	60.09	53.88	29.23	38.8	24.76	36.65	30.93	41.68	44.7983	33.675
MAB_1724c	MAB_1724c	Hypothetical protein	1.247	0.317893	0.0235386	0.170586	no	up	ref_gene	mRNA	92.61	107.38	83.91	83.42	98.88	73.13	118.86	136.86	119.42	79.99	93	115.51	89.8883	110.607
MAB_3940c	MAB_3940c	hypothetical protein	0.82	-0.286375	0.0235579	0.170586	no	down	ref_gene	mRNA	29.2	21.28	35.64	32.37	30.58	29.33	26.73	30.62	20.76	21.47	22.54	21.01	29.7333	23.855
MAB_2381	MAB_2381	Probable oxidoreductase	1.264	0.337784	0.0235593	0.170586	no	up	ref_gene	mRNA	754.91	716.65	552.9	513.19	529.19	469.25	756.07	850.76	607.71	661.1	718.3	828.79	589.348	737.122
MAB_0373	MAB_0373	Probable aminotransferase	0.814	-0.297034	0.0235855	0.170586	no	down	ref_gene	mRNA	44.93	52.66	67.06	68.97	62.9	59.99	48.22	44.21	47.24	51.54	56.49	34.76	59.4183	47.0767
MAB_4855c	MAB_4855c	Hypothetical protein	1.49	0.575235	0.0236586	0.170868	no	up	ref_gene	mRNA	199.08	216.26	171.18	115.31	104.47	107.56	209.29	353.75	131.57	165.98	192.56	304.51	152.31	226.277
MAB_3002c	MAB_3002c	hypothetical protein	0.806	-0.31162	0.023718	0.17105	no	down	ref_gene	mRNA	155.38	155.06	197.33	170.99	213.56	200.44	133.35	110.48	148.6	181.21	138.47	145.94	182.127	143.008
MAB_1847	MAB_1847	Putative metalloprotease	1.272	0.347464	0.0239625	0.172317	no	up	ref_gene	mRNA	12.13	12.88	19.28	11.23	14.18	10.74	19.22	21.17	15.99	11.47	15.2	17.12	13.4067	16.695
MAB_2682c	MAB_2682c	hypothetical protein	0.808	-0.308016	0.0240732	0.172865	no	down	ref_gene	mRNA	58.66	63.91	84.16	77.63	100.15	81.14	63.52	52.64	55.05	73.51	61.51	61.04	77.6083	61.2117
MAB_4955c	rpmH	50S ribosomal protein L34	0.736	-0.44188	0.0241108	0.172886	no	down	ref_gene	mRNA	295.76	607.18	494.67	499.95	428.66	546.13	277.14	282.96	303.89	502.06	416.51	280.83	478.725	343.898
MAB_2786	MAB_2786	Hypothetical protein	1.351	0.433906	0.024211	0.173185	no	up	ref_gene	mRNA	36.91	40.45	37.16	27.32	34.47	23.19	55.23	54.18	48.53	24.67	33.36	50.19	33.25	44.36
MAB_3371c	MAB_3371c	hypothetical protein	1.257	0.329932	0.0242217	0.173185	no	up	ref_gene	mRNA	37.5	35.99	33.43	35.33	29.65	29.2	48.76	44.86	42.65	26.56	36.65	49.94	33.5167	41.57
MAB_1508c	MAB_1508c	Putative HTH-type transcriptional regulator	0.777	-0.364426	0.0243696	0.173784	no	down	ref_gene	mRNA	19.64	28.98	31.34	33.26	32.28	31.59	19.84	19.43	16.08	25.26	27.82	25.66	29.515	22.3483
MAB_3989c	MAB_3989c	hypothetical protein	0.778	-0.361947	0.0244065	0.173784	no	down	ref_gene	mRNA	45.89	49.57	70.14	59.16	66.43	55.94	36.02	32.29	50.42	58.2	42.93	42.71	57.855	43.7617
MAB_1029c	MAB_1029c	Putative transcriptional regulator%2C MarR family	1.259	0.332699	0.0244096	0.173784	no	up	ref_gene	mRNA	449.79	430.38	431.03	410.4	462.26	366.55	519.61	780.76	455.8	391.23	451.97	574.42	425.068	528.965
MAB_4822	MAB_4822	Conserved hypothetical protein %28phage protein%3F%29	1.126	0.171747	0.0245686	0.174666	no	up	ref_gene	mRNA	54.2	46.86	54.14	49.79	50.99	45.98	58.97	57.97	53.21	49.3	58.91	55.28	50.3267	55.6067
MAB_1960c	MAB_1960c	Probable asparagine synthetase AsnB	0.851	-0.232742	0.0246033	0.174666	no	down	ref_gene	mRNA	92.97	112.99	123.4	118.69	114.37	123.28	93.06	84.1	97.72	111.22	94.68	87.75	114.283	94.755
MAB_1996	MAB_1996	hypothetical protein	1.29	0.366832	0.0249462	0.176599	no	up	ref_gene	mRNA	406.34	430.09	344.57	394.19	513.31	391.49	653.26	661.78	568.68	339.98	458.61	495.34	413.332	529.608
MAB_0340	MAB_0340	Hypothetical protein	0.801	-0.320114	0.0250293	0.176937	no	down	ref_gene	mRNA	23.46	29.99	36	40.8	34.05	33.34	26.57	25.23	20.83	29.37	31.23	21.14	32.94	25.7283
MAB_3500	MAB_3500	hypothetical protein	0.826	-0.276108	0.0251474	0.177364	no	down	ref_gene	mRNA	99.62	89.62	104.62	120.74	118.11	104.38	89.98	72.76	103.73	93.1	74.76	81.04	106.182	85.895
MAB_1970	MAB_1970	Anthranilate phosphoribosyltransferase TrpD	0.864	-0.211636	0.0251605	0.177364	no	down	ref_gene	mRNA	23.03	23.91	35.39	27.51	28.86	26.9	25.13	22.85	21.83	24.63	24.17	20.46	27.6	23.1783
MAB_1470c	MAB_1470c	Possible lipoprotein peptidase LpqM	1.271	0.346431	0.0252542	0.177736	no	up	ref_gene	mRNA	31.03	29.53	32.14	23.83	34.2	21.88	42.76	41.13	38.01	22.51	32.86	38.93	28.7683	36.0333
MAB_2194	MAB_2194	Probabme short-chain dehydrogenase%2Freductase	0.854	-0.227801	0.0252843	0.177736	no	down	ref_gene	mRNA	26.28	29.01	32.2	29.8	34.95	33.02	29.25	24.43	26.03	26.93	25.48	22.85	30.8767	25.8283
MAB_3765	MAB_3765	Probable cutinase cut3 precursor	0.855	-0.226388	0.0253504	0.177765	no	down	ref_gene	mRNA	81.95	79.6	87.61	72.75	92.32	83.77	63.26	72.1	68.01	74.84	63.99	75.59	83	69.6317
MAB_2632	MAB_2632	Probable ATP-binding protein ABC transporter CydD	1.31	0.389728	0.0254439	0.178108	no	up	ref_gene	mRNA	82.17	64.06	74.06	39.53	61.42	46.98	73.01	98.12	78.77	65.42	68.96	90.4	61.37	79.1133
MAB_0891c	MAB_0891c	Putative HTH-type transcriptional regulator MarR	1.489	0.574716	0.02561	0.179008	no	up	ref_gene	mRNA	28.28	27.72	37.5	21.16	13.98	14.7	44.66	51.55	28.05	18.36	33.03	34.6	23.89	35.0417
MAB_1334c	MAB_1334c	hypothetical protein	0.876	-0.190663	0.0256441	0.179008	no	down	ref_gene	mRNA	46.19	51.05	54.77	49.2	57.34	55.1	45.6	44.35	43.01	46.75	47.05	42.42	52.275	44.8633
MAB_0522c	MAB_0522c	Probable monooxygenase	1.336	0.418132	0.0256907	0.179084	no	up	ref_gene	mRNA	21.5	24.41	21.4	19.99	20.01	14.69	30.27	32.69	27.37	13.02	25.42	32.13	20.3333	26.8167
MAB_2137	MAB_2137	NADH-quinone oxidoreductase%2C D subunit NuoD	1.377	0.461136	0.0257563	0.179164	no	up	ref_gene	mRNA	14.71	14.46	14.5	19.53	13.65	16.23	32.31	24.48	21.26	11.12	23.26	14.18	15.5133	21.1017
MAB_1189c	MAB_1189c	Probable methylmalonic acid semialdehyde dehydrogenase MmsA	1.308	0.387537	0.0257739	0.179164	no	up	ref_gene	mRNA	175.46	138.19	131.94	112.21	99.95	108.33	173.08	168.17	152.67	124.84	138.16	233.06	127.68	164.997
MAB_1551c	MAB_1551c	Hypothetical protein	1.241	0.311068	0.0262026	0.181892	no	up	ref_gene	mRNA	11.11	8.93	11.41	9.89	9.13	7.62	14.9	12.79	12.57	8.27	10.93	11.33	9.68167	11.7983
MAB_3017	MAB_3017	Conserved hypothetical protein %28endoribonuclease%3F%29	1.269	0.343994	0.026287	0.182225	no	up	ref_gene	mRNA	20.06	32.35	32.7	35.92	23.27	32.41	34.54	36.53	32.59	39.81	43.21	32.81	29.4517	36.5817
MAB_3056c	MAB_3056c	hypothetical protein	1.32	0.400751	0.0263506	0.182413	no	up	ref_gene	mRNA	550.04	627.34	655.17	447.93	283.27	409.88	692.64	592.98	500.7	655.5	790.35	636.9	495.605	644.845
MAB_0088c	MAB_0088c	Putative oxidoreductase	1.226	0.29344	0.0265624	0.183626	no	up	ref_gene	mRNA	44.16	39.14	46.58	37.03	40.56	38.37	62.06	58.48	55.72	36.51	42.12	41.61	40.9733	49.4167
MAB_4826	MAB_4826	Conserved hypothetical protein %28helicase%3F%29	1.155	0.208172	0.0266457	0.18375	no	up	ref_gene	mRNA	80.27	96.63	79.64	92.98	96.03	90.36	105.23	105.73	104.15	87.55	98.95	107.06	89.3183	101.445
MAB_2635c	MAB_2635c	Conserved hypothetical protein %28sensor protein%3F%29	1.381	0.465797	0.0266538	0.18375	no	up	ref_gene	mRNA	27.98	36.73	24.63	24.37	24.09	16.11	32.67	38.84	32.48	19.1	38.42	48.35	25.6517	34.9767
MAB_0445	MAB_0445	hypothetical protein	1.178	0.235834	0.0267233	0.183782	no	up	ref_gene	mRNA	36.05	42.75	39.84	36.75	35.15	31.3	48.78	49.48	38.2	34.42	39.93	46.03	36.9733	42.8067
MAB_2728c	MAB_2728c	Hypothetical invasion protein Inv1	1.211	0.275921	0.026732	0.183782	no	up	ref_gene	mRNA	89.83	116.48	102.75	92.55	105.33	99.41	147.69	149.4	123.47	92.22	101.98	108.76	101.058	120.587
MAB_4179c	MAB_4179c	hypothetical protein	1.286	0.362476	0.0268723	0.184241	no	up	ref_gene	mRNA	250.13	323.5	299.27	225.3	202.22	228.01	272.05	339.33	210.11	335.44	366.56	400.16	254.738	320.608
MAB_4224	MAB_4224	Probable serine%2Fthreonine-protein kinase	1.278	0.354311	0.0269215	0.184325	no	up	ref_gene	mRNA	29.14	28.05	33.21	25.84	25.32	22.05	40.05	49.49	34.17	22.32	26.02	33.67	27.2683	34.2867
MAB_3045c	MAB_3045c	hypothetical protein	0.794	-0.333508	0.027137	0.185419	no	down	ref_gene	mRNA	22.84	35.35	43.97	36.18	25.29	28.64	25.21	21.82	22	25.22	30.95	23.17	32.045	24.7283
MAB_1303c	MAB_1303c	Hypothetical protein	1.259	0.332229	0.0271552	0.185419	no	up	ref_gene	mRNA	72.51	69.28	84.77	90.1	90.43	75.31	107.74	72.08	134.82	98.96	100.21	78.4	80.4	98.7017
MAB_2309c	MAB_2309c	Putative transcriptional regulator	1.258	0.331049	0.027199	0.185465	no	up	ref_gene	mRNA	61.04	69.67	55.77	52.14	56.27	49.54	77.02	95.07	68.04	51.59	55.97	80.55	57.405	71.3733
MAB_1536	MAB_1536	Putative transcriptional regulator%2C TetR family	0.801	-0.320828	0.0275366	0.187511	no	down	ref_gene	mRNA	34.66	26.64	50.92	42.12	43.66	42.84	30.14	28.13	27.85	39.59	29.5	31.82	40.14	31.1717
MAB_1689	MAB_1689	Probable daunorubicin resistance ABC transporter ATP-binding subunit DrrA	0.6	-0.736249	0.02759	0.18762	no	down	ref_gene	mRNA	19.08	4.07	15.69	7.6	10.39	7.47	8.66	7.97	3.02	4.04	6.68	7.79	10.7167	6.36
MAB_1362	MAB_1362	Probable alternative RNA polymerase sigma factor	1.174	0.231753	0.0277207	0.188145	no	up	ref_gene	mRNA	4503.38	5118.36	4888.87	4218.51	3864.74	4005.82	4982.94	4592.35	4676.13	5602.95	5646.65	5111.78	4433.28	5102.13
MAB_0222c	MAB_0222c	Putative DNA-binding protein	1.228	0.296735	0.0278091	0.188342	no	up	ref_gene	mRNA	49.48	56.86	56.08	43.04	33.8	40.28	59.73	56.34	55.48	49.1	60.53	56.55	46.59	56.2883
MAB_1262	MAB_1262	hypothetical protein	1.674	0.743512	0.0278884	0.188353	no	up	ref_gene	mRNA	42.44	40.79	90.13	35.38	43.14	46.3	154.41	38.97	102.69	49.25	114.66	44.84	49.6967	84.1367
MAB_4508	MAB_4508	Putative membrane protein%2C MmpL	0.866	-0.207521	0.0279557	0.188353	no	down	ref_gene	mRNA	227.46	252.89	270.73	275.26	316.24	276.71	225.61	256.26	234.44	235.38	217.11	203.12	269.882	228.653
MAB_2332c	MAB_2332c	Putative methylated-DNA:protein-cysteine methyltransferase	1.122	0.166286	0.027967	0.188353	no	up	ref_gene	mRNA	45.25	45.94	48.54	48.22	45.54	42.86	50.32	52.87	55.05	43.54	48.38	53.63	46.0583	50.6317
MAB_4878c	MAB_4878c	3-hydroxyisobutyrate dehydrogenase%2F 6-phosphogluconate dehydrogenase	0.823	-0.280341	0.0279726	0.188353	no	down	ref_gene	mRNA	46.42	43.56	51.8	55.14	46.31	31.2	34.43	33.61	33.43	37.52	41.01	40.44	45.7383	36.74
MAB_0401	MAB_0401	Putative acyltransferase	0.832	-0.265699	0.027999	0.188353	no	down	ref_gene	mRNA	60.48	81.01	82.5	79.53	75.56	86.48	59.46	57.11	61.79	76.7	67.47	55.07	77.5933	62.9333
MAB_0925c	MAB_0925c	Putative transcriptional regulator%2C MarR family	1.512	0.596139	0.0280682	0.188566	no	up	ref_gene	mRNA	323.37	724.44	440.79	302.13	203.73	216.32	434.18	561.47	370.33	543.16	664.05	729.79	368.463	550.497
MAB_0347	MAB_0347	Cell division control protein 48 CDC48	1.256	0.328883	0.0282453	0.189327	no	up	ref_gene	mRNA	40.4	42.53	43.66	33.9	34.66	32.43	49.79	47.45	45.95	32.22	40.16	65.42	37.93	46.8317
MAB_1237	MAB_1237	Possible acyl-%5Bacyl-carrier protein%5D desaturase DesA2	0.701	-0.513253	0.0282619	0.189327	no	down	ref_gene	mRNA	1783.47	931.91	1064.33	1423.8	1951.39	1819.19	1235.11	1417.84	1391.15	707.31	742.8	755.1	1495.68	1041.55
MAB_3106c	MAB_3106c	Bifunctional protein polyribonucleotide nucleotidyltransferase GpsI	0.833	-0.263082	0.0282951	0.189327	no	down	ref_gene	mRNA	429.21	468.32	512.21	532.38	588.23	548.99	399.82	375.26	467.49	490.97	413.13	356.23	513.223	417.15
MAB_0640c	MAB_0640c	Probable molybdopterin biosynthesis protein MoeA	0.894	-0.161707	0.0283584	0.189497	no	down	ref_gene	mRNA	32.75	36.43	47.03	38.49	36.12	40.13	34.89	35.17	31.71	31.62	34.99	33.05	38.4917	33.5717
MAB_2628c	MAB_2628c	Hypothetical protein	1.267	0.341166	0.0284652	0.189957	no	up	ref_gene	mRNA	58.2	51.34	50.31	54.24	48.82	30.36	70.34	58.68	68.04	45.17	57.66	66	48.8783	60.9817
MAB_1057	MAB_1057	Succinyl-CoA synthetase%2C alpha chain	1.19	0.251304	0.0285627	0.190354	no	up	ref_gene	mRNA	422.13	309.49	382.31	383.17	406.34	357.22	492.6	438.25	530.4	367.06	409.8	407.61	376.777	440.953
MAB_1109c	MAB_1109c	Putative transcriptional regulator%2C AraC family	0.822	-0.283319	0.0290212	0.193153	no	down	ref_gene	mRNA	19.5	23.58	30.61	22.5	21.49	23.17	18.77	18.62	14.15	19.59	17.43	24.23	23.475	18.7983
MAB_0097	MAB_0097	Conserved hypothetical protein %28PHP domain protein%29	1.156	0.209078	0.0294724	0.195896	no	up	ref_gene	mRNA	38.16	42.54	46.58	43.41	39.68	34.85	51.03	43.71	49.99	39.56	51.35	41.91	40.87	46.2583
MAB_1219	MAB_1219	Probable short-chain dehydrogenase%2Freductase	0.756	-0.403113	0.0296618	0.196791	no	down	ref_gene	mRNA	28.32	20.01	30.72	24.58	14.44	21.81	17.66	20.17	11.48	17.98	16.56	19.73	23.3133	17.2633
MAB_2079	MAB_2079	Conserved hypothetical protein %28transglutaminase%3F%29	1.208	0.272999	0.0297659	0.197062	no	up	ref_gene	mRNA	24.53	25.15	27.37	22.24	23.05	21.39	30.37	32.93	28.69	21.04	25.98	31.89	23.955	28.4833
MAB_0207c	MAB_0207c	Probable quinone oxidoreductase	1.223	0.290528	0.0299307	0.197891	no	up	ref_gene	mRNA	44.9	35.92	42.64	38.2	34.76	26.62	46.23	41.82	48.26	34.98	45.22	51.06	37.1733	44.595
MAB_3274	MAB_3274	Hypothetical protein	1.585	0.66419	0.029978	0.197942	no	up	ref_gene	mRNA	116.69	219.39	188.05	109.77	43.54	77.91	211.28	168.91	119.25	260.33	246.63	214.1	125.892	203.417
MAB_0134c	MAB_0134c	Probable pyruvate dehydrogenase	1.169	0.224943	0.0300857	0.198134	no	up	ref_gene	mRNA	32.14	30.49	34.59	30.75	27.02	22.63	34.55	34.16	33.82	28.9	34.09	37.68	29.6033	33.8667
MAB_1386	MAB_1386	Putative esterase%2Flipase%2Fbeta-lactamase	1.134	0.181413	0.0300862	0.198134	no	up	ref_gene	mRNA	41.11	49.96	52.44	48.5	46.23	47.22	62.16	59.55	48.7	46.38	48.06	52.64	47.5767	52.915
MAB_2263c	MAB_2263c	General substrate transporter Major facilitator superfamily	0.788	-0.34376	0.0301741	0.198343	no	down	ref_gene	mRNA	16.91	15	24.84	14.07	17.46	14.61	11.27	14.86	9.78	13.35	12.46	17.18	17.1483	13.15
MAB_3368c	MAB_3368c	Putative transcriptional regulator%2C AsnC family	1.216	0.2818	0.0302501	0.198343	no	up	ref_gene	mRNA	40.87	42.44	44.35	33.03	35.22	31.32	51.55	49.63	36.83	36.25	40.85	56.26	37.8717	45.2283
MAB_4112c	MAB_4112c	Putative glycosyltransferase GtfA	1.187	0.246895	0.0303206	0.198343	no	up	ref_gene	mRNA	34.5	45.86	43.59	45.89	38.9	46.85	62.26	53.05	49.81	45.97	45.91	40.6	42.5983	49.6
MAB_2126	MAB_2126	Putative L-lactate 2-monooxygenase	1.129	0.17489	0.0303215	0.198343	no	up	ref_gene	mRNA	56.79	53.45	58.69	54.36	50.86	51.11	63.97	53.58	63.17	57.17	61.56	60.09	54.21	59.9233
MAB_1425	MAB_1425	Hypothetical protein	1.282	0.357912	0.030377	0.198343	no	up	ref_gene	mRNA	640.18	773.38	655.79	583.6	395.99	552.33	767.09	812.68	516.4	718.06	860.99	902.06	600.212	762.88
MAB_3193c	MAB_3193c	Putative transcriptional regulator%2C TetR family	0.817	-0.291824	0.0304073	0.198343	no	down	ref_gene	mRNA	28.19	47.36	42.03	44.72	44.74	40.94	33.4	31.87	30.72	39.18	32.63	30.67	41.33	33.0783
MAB_1880c	MAB_1880c	hypothetical protein	1.143	0.19286	0.030433	0.198343	no	up	ref_gene	mRNA	63.55	62.47	79.52	66.74	56.47	52.5	71.94	68.82	70.73	64.38	78.11	71.23	63.5417	70.8683
MAB_2688c	MAB_2688c	Adenosylmethionine-8-amino-7-oxononanoate aminotransferase %28BioA%29	0.86	-0.217554	0.030435	0.198343	no	down	ref_gene	mRNA	14.18	17.4	21.68	18.38	15.35	16.09	13.73	16.1	12.16	14.31	15.13	14.92	17.18	14.3917
MAB_1438	MAB_1438	Probable transcription termination factor Rho	1.139	0.187629	0.0305051	0.198541	no	up	ref_gene	mRNA	551.25	575.73	672.57	564.03	654.42	590.58	613.77	796.23	581.77	668.63	686.81	670.62	601.43	669.638
MAB_1194	MAB_1194	Putative lipase LipU	1.321	0.401525	0.0305762	0.198577	no	up	ref_gene	mRNA	813.64	699.16	539.03	423.24	436.01	437.95	730.91	855.83	659.03	596.41	673.15	871.37	558.172	731.117
MAB_1437	MAB_1437	Probable homoserine kinase %28ThrB%29	0.865	-0.209478	0.0305899	0.198577	no	down	ref_gene	mRNA	70.55	70.67	74.39	73.07	89.18	79.41	68.68	61.51	68.92	64.42	65.53	58.97	76.2117	64.6717
MAB_3447c	MAB_3447c	Putative lipase%2Festerase	1.188	0.248306	0.0307493	0.199353	no	up	ref_gene	mRNA	25.49	23.54	27.73	26.2	26.15	29.95	30.64	27.97	26.37	30.55	32.04	37.56	26.51	30.855
MAB_1857c	MAB_1857c	hypothetical protein	0.842	-0.247591	0.0310993	0.201101	no	down	ref_gene	mRNA	88.02	104.12	103.69	92.38	107.38	111.59	73.65	90.51	70.51	94.17	90.61	84	101.197	83.9083
MAB_1071c	MAB_1071c	Probable acetyl-%2Fpropionyl-CoA carboxylase alpha subunit AccA2	1.251	0.322747	0.031232	0.201342	no	up	ref_gene	mRNA	32.47	17.32	29.56	28.73	26.04	22.06	31.18	32.9	37.28	25.41	34.75	29.66	26.03	31.8633
MAB_3227c	MAB_3227c	Probable 16S rRNA processing protein RimM	0.83	-0.268443	0.0312357	0.201342	no	down	ref_gene	mRNA	108.67	118.93	150.43	144.87	183.03	159.4	119.91	105.3	123.06	123.58	116.42	115.76	144.222	117.338
MAB_4309c	MAB_4309c	Putative serine protease	1.357	0.439997	0.0312573	0.201342	no	up	ref_gene	mRNA	22.41	17.77	40.66	31.86	28.45	20.27	40.38	21.81	44.6	25.63	42.86	36.17	26.9033	35.2417
MAB_4762	MAB_4762	hypothetical protein	1.14	0.189605	0.0313245	0.201433	no	up	ref_gene	mRNA	34.16	31.01	36.7	34.51	34.58	28.09	36.51	39.69	38.67	31.17	34.81	41.4	33.175	37.0417
MAB_2306c	MAB_2306c	Putative oxidoreductase	1.154	0.206518	0.031352	0.201433	no	up	ref_gene	mRNA	35.44	30.31	40.05	37.48	30.44	29.93	43.63	37.77	39.81	32.81	39.23	36.69	33.9417	38.3233
MAB_4860c	MAB_4860c	hypothetical protein	0.765	-0.387104	0.031632	0.20234	no	down	ref_gene	mRNA	50.01	27.07	47.01	31.81	31.97	37.83	23.48	31.46	21.23	30.83	25.12	36.8	37.6167	28.1533
MAB_3974c	MAB_3974c	Putative cytochrome C biogenesis protein ResB	0.857	-0.223151	0.0316664	0.20234	no	down	ref_gene	mRNA	61.76	55.93	64.12	63.1	69.98	73.5	57.56	53.25	56.27	55.12	58.23	45.75	64.7317	54.3633
MAB_3803c	MAB_3803c	Probable carboxylesterase	0.818	-0.290035	0.0316797	0.20234	no	down	ref_gene	mRNA	27.74	35.34	45.59	43.12	41.04	38.27	29.76	28.17	31.9	37.79	31.94	23.83	38.5167	30.565
MAB_4317	MAB_4317	hypothetical protein	1.168	0.223649	0.0316831	0.20234	no	up	ref_gene	mRNA	42.51	56.13	62.38	44.98	46.49	41.73	58.33	66.13	49.58	48.8	54.37	58.6	49.0367	55.9683
MAB_3588	MAB_3588	Putative acyl-CoA oxidase	1.281	0.356709	0.0316953	0.20234	no	up	ref_gene	mRNA	107.58	85.77	109.79	117.82	103.24	102.61	100.97	98.73	104.69	168.09	163.45	144.86	104.468	130.132
MAB_4340c	MAB_4340c	Probable fatty-acid-CoA synthetase FadD	1.221	0.287733	0.031903	0.203407	no	up	ref_gene	mRNA	43.41	54.74	55.61	59.27	39.52	47.45	59.66	53.86	60.26	65.35	71.84	45.75	50	59.4533
MAB_4204	MAB_4204	Probable copper amine oxidase	1.259	0.332617	0.0320773	0.203999	no	up	ref_gene	mRNA	263.65	350.91	277.99	297.96	370.75	342.8	478.88	459.66	448.7	366.08	350.66	258	317.343	393.663
MAB_0221c	MAB_0221c	Putative phage integrase	1.152	0.204625	0.0321549	0.204233	no	up	ref_gene	mRNA	37.49	34.5	42.12	38.76	32.36	29.96	43.19	44.84	39.26	33.95	37.57	44.08	35.865	40.4817
MAB_4570c	MAB_4570c	Probable enoyl-CoA hydratase%2Fisomerase	1.167	0.222338	0.0322967	0.204873	no	up	ref_gene	mRNA	63.97	61.71	72.97	72.67	50.05	62.62	77.33	71.6	67.55	69.27	85.04	67.72	63.9983	73.085
MAB_3276	MAB_3276	Hypothetical protein	0.731	-0.451293	0.0325375	0.205929	no	down	ref_gene	mRNA	91.09	80.09	99.05	78.9	40.33	67.68	40.2	57.27	36.19	70.37	56	65.33	76.19	54.2267
MAB_1581	MAB_1581	ATP-dependent Clp protease%2C proteolytic subunit 2	0.847	-0.239049	0.0325593	0.205929	no	down	ref_gene	mRNA	969.09	1015.99	1109.75	1181.18	1064.5	1051.14	794.44	746.54	801.42	1094.63	927.77	932.64	1065.28	882.907
MAB_1089	MAB_1089	hypothetical protein	1.198	0.260104	0.0325865	0.205929	no	up	ref_gene	mRNA	612.51	469.2	491.97	480.43	614.91	525.34	655.86	574.66	741.66	567.05	604.28	623.04	532.393	627.758
MAB_3417c	MAB_3417c	Probable NADPH-dependent FMN reductase	0.839	-0.25242	0.0327988	0.20664	no	down	ref_gene	mRNA	45.11	38.09	48.38	40.03	31.33	35.88	31.67	35.7	29.46	29.17	30.57	39.62	39.8033	32.6983
MAB_2044	MAB_2044	Probable phenylacetic acid degradation-related protein	1.134	0.181402	0.0328229	0.20664	no	up	ref_gene	mRNA	154.9	157.27	177.05	175.23	144.71	156.72	199.71	162.89	154.21	181.78	185.62	194.93	160.98	179.857
MAB_2061c	MAB_2061c	Putative transcriptional regulator%2C TetR family	0.874	-0.19416	0.0329727	0.206895	no	down	ref_gene	mRNA	35.84	36.73	53.91	44.66	41.01	39.46	39.52	38.6	36.74	35.1	33.74	30.42	41.935	35.6867
MAB_1891	MAB_1891	hypothetical protein	1.318	0.398294	0.0329828	0.206895	no	up	ref_gene	mRNA	123.55	193.63	180	126.99	84.35	102.48	208.11	155.41	142.49	146.91	177.34	217.28	135.167	174.59
MAB_3766	MAB_3766	Probable cutinase cut3 precursor	0.862	-0.213624	0.0329875	0.206895	no	down	ref_gene	mRNA	81.78	121.08	110.52	114.78	112.2	111.32	96.85	88.99	90.65	97.42	91.78	83.58	108.613	91.545
MAB_1494	MAB_1494	Putative TetR-family transcriptional regulator	1.176	0.233556	0.0336735	0.21067	no	up	ref_gene	mRNA	127.7	118.84	123.69	114.41	97.08	118.27	138.25	134.81	108.25	130.66	143.8	155.35	116.665	135.187
MAB_1526	MAB_1526	Putative short chain dehydrogenase%2Freductase	1.33	0.411627	0.0337822	0.210874	no	up	ref_gene	mRNA	85.99	107.2	122.85	89.85	46.74	54.42	112.1	131.47	96.1	91.85	107.8	118.91	84.5083	109.705
MAB_0595c	MAB_0595c	Probable acyl-CoA dehydrogenase FadE	1.389	0.47444	0.0338204	0.210874	no	up	ref_gene	mRNA	13.71	8.87	15.88	11.12	9.19	6.17	19.23	18.93	13.99	7.74	14.27	14.33	10.8233	14.7483
MAB_2026	MAB_2026	Putative peptidyl-arginine deiminase	0.85	-0.234796	0.0338326	0.210874	no	down	ref_gene	mRNA	52.85	53.03	69.14	66.63	48.6	48.81	46.18	48.18	36.8	49.97	50.95	48.86	56.51	46.8233
MAB_1072c	MAB_1072c	Pobable propionyl-CoA carboxylase beta subunit AccD2	1.236	0.305263	0.0338815	0.210917	no	up	ref_gene	mRNA	42.07	24.25	30.68	35.51	31.46	29.99	39.45	39.02	40.13	31.22	39.63	46.47	32.3267	39.32
MAB_4053c	MAB_4053c	Putative short chain dehydrogenase%2Freductase	1.258	0.330946	0.034041	0.211509	no	up	ref_gene	mRNA	18.37	24.51	33.93	22.54	32.59	22.82	36.51	38.36	32.78	21.4	31.52	29.9	25.7933	31.745
MAB_1947	MAB_1947	hypothetical protein	0.827	-0.274725	0.0340613	0.211509	no	down	ref_gene	mRNA	16.54	15.65	27.87	18.19	17.8	15.65	14.62	17.7	13.45	13.85	14.34	15.8	18.6167	14.96
MAB_4426	MAB_4426	Putative transcription regulator%2C ArsR family	0.849	-0.235399	0.0342238	0.212256	no	down	ref_gene	mRNA	147.2	145.63	179.16	198.91	211.25	197.38	150.49	138.8	148.19	162.11	145.66	151.84	179.922	149.515
MAB_2333c	MAB_2333c	Putative 3-methyladenine DNA glycosylase AlkA	1.178	0.235887	0.034375	0.21255	no	up	ref_gene	mRNA	26.4	27.85	29.84	30.37	25.25	21.38	31.77	31.06	35.63	25.02	34.25	27.85	26.8483	30.93
MAB_3520c	MAB_3520c	Possible transcriptional regulatory protein	1.237	0.306879	0.0343967	0.21255	no	up	ref_gene	mRNA	33.53	28.01	38.17	27.49	35.83	29.28	38.1	37.54	32.36	29.21	42.56	53.55	32.0517	38.8867
MAB_3020c	MAB_3020c	Hypothetical protein	0.751	-0.412591	0.0343987	0.21255	no	down	ref_gene	mRNA	45.63	55.69	74.41	60.95	122.28	76.08	57.38	58.39	42.4	51.38	47.32	62.95	72.5067	53.3033
MAB_3223c	MAB_3223c	Probable signal peptidase I LepB	0.803	-0.316578	0.0344697	0.212726	no	down	ref_gene	mRNA	236.51	351.02	362.54	291.73	506.13	375.53	272.07	278.73	257.5	294.14	281.1	283.89	353.91	277.905
MAB_0121	MAB_0121	Rhodanese-like protein	0.854	-0.227334	0.0345897	0.213048	no	down	ref_gene	mRNA	108.04	116.53	124.07	116.56	130.68	110.16	96.03	78.99	111.96	105.22	96.25	102.25	117.673	98.45
MAB_1828	MAB_1828	Hypothetical protein	1.258	0.331483	0.0346209	0.213048	no	up	ref_gene	mRNA	53.64	94.05	82.35	80.28	47.39	62.94	88.95	80.22	84.7	87.67	88.5	90.38	70.1083	86.7367
MAB_3352c	MAB_3352c	Putative methionine synthase%2C vitamin-B12 independent	0.841	-0.2497	0.0346495	0.213048	no	down	ref_gene	mRNA	35.59	27.96	43.26	44.75	38.32	36.29	35.67	25.79	29.96	31.28	32.93	30.04	37.695	30.945
MAB_4313	MAB_4313	Hypothetical protein	1.755	0.811806	0.0348308	1	no	up	ref_gene	mRNA	7.89	22.79	17.43	11.49	9.2	6.63	33.97	27.21	18.11	6.53	19.79	27.55	12.5717	22.1933
MAB_1315	MAB_1315	Putative lipoprotein LpqW	0.831	-0.266668	0.0348646	0.214107	no	down	ref_gene	mRNA	44.73	58.59	66.63	66.7	57.2	60.63	43.38	42.32	46.49	59.66	52.01	42.34	59.08	47.7
MAB_1212c	MAB_1212c	hypothetical protein	0.777	-0.36477	0.0351362	0.215385	no	down	ref_gene	mRNA	31.25	17.82	29.99	24.81	19.82	27.31	16.76	23.3	16.12	20.5	17.61	20.62	25.1667	19.1517
MAB_1454	MAB_1454	ATP synthase epsilon chain AtpE	0.815	-0.296004	0.0351587	0.215385	no	down	ref_gene	mRNA	587.57	479.6	589.42	528.12	691.29	766.53	556.02	449.27	565.24	500.91	460.61	403.45	607.088	489.25
MAB_2180c	MAB_2180c	Hypothetical protein	0.838	-0.255354	0.0354087	0.216651	no	down	ref_gene	mRNA	90.75	105.47	111.06	122.73	133.89	110.29	90	91.79	110.81	88.72	86.5	87.83	112.365	92.6083
MAB_1321	MAB_1321	hypothetical protein	0.808	-0.307273	0.0355247	0.216788	no	down	ref_gene	mRNA	15.49	19.71	25.29	19.81	29.04	20.92	17.57	17.29	14.72	14.77	18.38	20.33	21.71	17.1767
MAB_1214c	MAB_1214c	Probable cytochrome P450	0.764	-0.388398	0.0355433	0.216788	no	down	ref_gene	mRNA	48.73	25.92	43.69	29.85	22.36	32.5	23.04	27.3	22.17	29.32	22.91	27.01	33.8417	25.2917
MAB_2955	MAB_2955	Conserved hypothetical protein %28peptidase%3F%29	1.162	0.216538	0.0355769	0.216788	no	up	ref_gene	mRNA	52.49	60.6	73.8	52.2	56.87	47.19	63.51	72.99	55.02	61.7	65.32	71.38	57.1917	64.9867
MAB_3111	MAB_3111	Hypothetical protein	0.836	-0.25758	0.0356043	0.216788	no	down	ref_gene	mRNA	44.78	59.26	56.95	51.31	70.47	52.7	55.22	43.07	44.39	43.82	43.93	46.17	55.9117	46.1
MAB_4605c	MAB_4605c	Probable aldehyde dehydrogenase	1.233	0.301637	0.0356793	0.216833	no	up	ref_gene	mRNA	165.23	174.28	185.29	232.07	170.71	213.53	253.52	191.22	224.14	256.51	279.42	169.89	190.185	229.117
MAB_1130	MAB_1130	hypothetical protein	0.817	-0.291056	0.0357936	0.216992	no	down	ref_gene	mRNA	266.39	401.05	392.94	408.78	332.84	377.81	264.18	290.03	247.55	317.86	379.26	238.65	363.302	289.588
MAB_4148c	MAB_4148c	Hypothetical MCE-family protein	0.852	-0.230233	0.0358112	0.216992	no	down	ref_gene	mRNA	38.65	42.96	48.11	49.94	44.85	45.74	41.83	41.97	42	35.03	36.9	27.71	45.0417	37.5733
MAB_1636	MAB_1636	hypothetical protein	0.846	-0.241649	0.0358766	0.217125	no	down	ref_gene	mRNA	33.76	29.3	45.38	33.68	35.11	31.55	30.3	32.05	25.06	30.11	31.69	23.22	34.7967	28.7383
MAB_2134	MAB_2134	NADH-quinone oxidoreductase%2C A subunit NuoA	0.766	-0.383886	0.0360805	0.218095	no	down	ref_gene	mRNA	181.74	231.98	247.93	343.03	284.21	340.05	246.23	173.96	219.48	235.36	221.82	127.34	271.49	204.032
MAB_4324c	MAB_4324c	Putative acetyltransferase%2C GNAT	1.238	0.307898	0.0361663	0.21835	no	up	ref_gene	mRNA	348.68	461.8	419.91	522.11	564.84	483.29	639.05	479.51	660.96	538.8	649.79	427.49	466.772	565.933
MAB_2913	MAB_2913	Putative TetR-family regulatory protein	0.741	-0.432412	0.0364655	0.219407	no	down	ref_gene	mRNA	38.27	18.82	29.69	39.29	44.51	34.12	29.44	21.73	31.58	27.02	18.12	21.03	34.1167	24.82
MAB_3817c	rplB	50S ribosomal protein L2	0.817	-0.291996	0.036478	0.219407	no	down	ref_gene	mRNA	906.04	1021.46	1054.61	1053.62	1359.78	1236.41	914.13	806.94	1041.18	1013.44	855.78	674.14	1105.32	884.268
MAB_3242	MAB_3242	Isopentenyl-diphosphate delta-isomerase	0.898	-0.154751	0.0365343	0.219407	no	down	ref_gene	mRNA	27.68	31.26	36.64	31.89	30.94	30.23	26.74	28.24	28.04	26.48	28.16	27.86	31.44	27.5867
MAB_3679c	MAB_3679c	Hypothetical protein	1.221	0.288416	0.0365388	0.219407	no	up	ref_gene	mRNA	40.73	68.24	55.36	45.03	43.18	39.88	65.95	67.13	56.1	47.12	54.4	59.79	48.7367	58.415
MAB_2950c	MAB_2950c	hypothetical protein	0.791	-0.338268	0.0365983	0.219407	no	down	ref_gene	mRNA	333.25	289.96	400.8	506.25	416.97	455.17	307.57	304.61	193.11	380.12	340.58	341.4	400.4	311.232
MAB_2368	MAB_2368	hypothetical protein	0.844	-0.244686	0.0366044	0.219407	no	down	ref_gene	mRNA	29.34	36.39	40.58	39.18	42.59	35.68	31.68	31.57	28.22	35.61	32.63	24.99	37.2933	30.7833
MAB_4332	MAB_4332	Possible transcriptional regulatory protein TetR	1.444	0.530383	0.0366633	0.219497	no	up	ref_gene	mRNA	239.26	338.3	241.83	167.9	99.9	111.38	281.55	363.82	217.92	240.33	264.22	342.2	199.762	285.007
MAB_2644c	MAB_2644c	Tryptophan synthase%2C beta subunit %28TrpB%29	0.848	-0.238661	0.0369408	0.220631	no	down	ref_gene	mRNA	108.05	119.57	129.06	124.4	170.92	144.05	110.15	117.45	105.97	114.65	104.03	109.08	132.675	110.222
MAB_3681	MAB_3681	Probable penicillin-binding protein DacB1	1.17	0.226053	0.0370301	0.2209	no	up	ref_gene	mRNA	121.74	137.93	118.24	109.02	140.76	127.45	139.73	151.67	165.97	136.81	132.82	141.35	125.857	144.725
MAB_0205c	MAB_0205c	hypothetical protein	0.903	-0.147341	0.037193	0.221608	no	down	ref_gene	mRNA	29.54	32.78	38.21	36.41	34.6	31.9	30.66	34.68	28.39	28.31	28.78	28.74	33.9067	29.9267
MAB_4888	MAB_4888	Hypothetical protein	1.43	0.515717	0.0372762	0.22184	no	up	ref_gene	mRNA	14	17.93	24.34	11.71	18.79	8.19	26.78	32.61	18.08	14.36	18.6	23.55	15.8267	22.33
MAB_2831c	MAB_2831c	Aspartate carbamoyltransferase	1.213	0.278792	0.0373916	0.222262	no	up	ref_gene	mRNA	43.35	42.96	57.16	46.38	55.17	51.05	61.46	45.72	71.33	56.62	67.6	47.81	49.345	58.4233
MAB_2706c	MAB_2706c	Putative transporter	1.319	0.39914	0.0375491	0.222934	no	up	ref_gene	mRNA	57.41	45.61	50.12	32.2	57.09	30.09	67	66.92	67.13	38.93	47.21	67.45	45.42	59.1067
MAB_4867c	MAB_4867c	Probable dCTP deaminase%2FDeoxyUTP pyrophosphatase	1.21	0.275413	0.0377584	0.223911	no	up	ref_gene	mRNA	264.22	355.83	284.94	253.99	303.31	255.5	358.78	441.05	290.02	269.1	304.43	385.69	286.298	341.512
MAB_1486c	MAB_1486c	Putative oxidoreductase	0.807	-0.309804	0.0379139	0.224567	no	down	ref_gene	mRNA	326.33	303.03	338.01	353.8	259.96	335	214.63	196.96	206.68	320.9	292.82	277.17	319.355	251.527
MAB_0772c	MAB_0772c	Hypothetical protein	1.899	0.925439	0.0381127	1	no	up	ref_gene	mRNA	5.36	11.11	12.98	6.44	2.44	1.35	12.59	26.66	7.42	7.61	10.88	8.65	6.61333	12.3017
MAB_1287	MAB_1287	Probable conserved membrane protein%2C MmpL family	1.135	0.182215	0.0382966	0.226358	no	up	ref_gene	mRNA	39.32	39.47	54.43	40.07	38.52	38.8	50.6	48.55	40.15	43.96	42.42	51.73	41.7683	46.235
MAB_1084c	MAB_1084c	hypothetical protein	1.345	0.4273	0.0383068	0.226358	no	up	ref_gene	mRNA	2347.99	2290.47	1513.31	1537.5	1622.34	1356.3	2439.63	3414.42	2230.76	1544.61	2010.31	2726.71	1777.98	2394.41
MAB_0383c	MAB_0383c	Putative transcriptional regulator%2C PadR-like	0.748	-0.419092	0.0384653	0.226738	no	down	ref_gene	mRNA	105.57	114.89	188.31	173.79	131.3	95.4	117.89	75.76	114.18	52.34	131.32	95.4	134.877	97.815
MAB_4153c	MAB_4153c	Hypothetical MCE-family protein	0.85	-0.233655	0.0384856	0.226738	no	down	ref_gene	mRNA	37.82	44.56	50.06	52.58	54.99	51	42.71	38.5	39.97	46.13	40.24	34.19	48.5017	40.29
MAB_0807	MAB_0807	hypothetical protein	1.259	0.332257	0.038507	0.226738	no	up	ref_gene	mRNA	20.53	28.85	27.01	18.95	17.25	15.77	30.7	30.25	25.9	19.27	23.35	29.17	21.3933	26.44
MAB_1582	MAB_1582	ATP-dependent Clp protease%2C proteolytic subunit 1	0.866	-0.20753	0.0386843	0.227283	no	down	ref_gene	mRNA	883.48	806.01	867.92	975.31	921.1	828.81	664.74	715.32	708.98	860.79	727.81	801.48	880.438	746.52
MAB_1664c	MAB_1664c	hypothetical protein	0.899	-0.153995	0.0386903	0.227283	no	down	ref_gene	mRNA	56.97	61.08	71.45	61.21	66.85	57.98	59.38	60.41	54.96	53.15	47.13	55.28	62.59	55.0517
MAB_0257c	MAB_0257c	Hypothetical protein	0.859	-0.220106	0.0389672	0.228641	no	down	ref_gene	mRNA	133.06	154.11	153.2	178.19	135.81	152.27	140.87	112.96	141.11	125.64	135.72	108.08	151.107	127.397
MAB_4151c	MAB_4151c	Hypothetical MCE-family protein	0.859	-0.219078	0.0390826	0.229049	no	down	ref_gene	mRNA	31.56	32.71	44.37	41.01	42.37	41.84	34.5	33.35	32.41	33.49	35.32	27.05	38.9767	32.6867
MAB_0376	MAB_0376	Conserved hypothetical protein %28peptidase%3F%29	1.155	0.207302	0.0391754	0.229325	no	up	ref_gene	mRNA	72.29	90.59	94.1	77.89	63.01	66.14	89.31	87.96	88.25	79.41	90.5	88.27	77.3367	87.2833
MAB_4342c	MAB_4342c	Putative MutT%2Fnudix family protein	1.222	0.289657	0.0393137	0.229866	no	up	ref_gene	mRNA	39.26	40.13	48.46	39.95	38.38	28.89	49.54	44.84	54.89	38.83	37.88	55.78	39.1783	46.96
MAB_0599	MAB_0599	Probable transcriptional regulator TetR family	1.399	0.484805	0.0394853	0.229905	no	up	ref_gene	mRNA	64.11	51.26	39.05	36.62	54.81	34.68	73.35	100.54	53.89	36.03	48.75	79.57	46.755	65.355
MAB_3719c	MAB_3719c	Putative cholesterol oxidase ChoD	1.233	0.302007	0.0394854	0.229905	no	up	ref_gene	mRNA	281.62	196.71	177.69	216.67	225.01	196.86	303.7	252.8	307.29	202.87	254.66	257.49	215.76	263.135
MAB_3734c	MAB_3734c	Probable O-sialoglycoprotein endopeptidase	0.89	-0.168571	0.0395042	0.229905	no	down	ref_gene	mRNA	47.53	48.93	65.23	51.78	52.93	48.93	47.53	42.49	46.78	45.78	48.71	42.54	52.555	45.6383
MAB_3845c	MAB_3845c	hypothetical protein	1.217	0.283721	0.0395985	0.229932	no	up	ref_gene	mRNA	36.59	39.93	39.65	41.09	39.87	40.84	53.71	39.07	62	49.56	39.87	39.52	39.6617	47.2883
MAB_1464	MAB_1464	hypothetical protein	1.335	0.417242	0.0396007	0.229932	no	up	ref_gene	mRNA	685.2	510	451.3	431.31	525.49	454.82	738.09	1054.55	694.64	468.88	477.88	639.45	509.687	678.915
MAB_0824	MAB_0824	Putative L-carnitine dehydratase	1.192	0.252983	0.0397096	0.230297	no	up	ref_gene	mRNA	48.91	40.49	48.01	32.54	39.65	33.9	55.11	45.74	49.96	44.73	44.97	44.51	40.5833	47.5033
MAB_3055c	MAB_3055c	hypothetical protein	1.217	0.283624	0.0397931	0.230514	no	up	ref_gene	mRNA	162.85	182.15	203.34	126.42	112.96	127.5	189.99	199.38	156.18	170.91	193.48	181.14	152.537	181.847
MAB_4890	MAB_4890	hypothetical protein	1.318	0.398673	0.0398522	0.23059	no	up	ref_gene	mRNA	42.75	67.6	56.41	39.99	27.74	31.26	57.13	64.87	42.54	51.72	59.3	67.16	44.2917	57.12
MAB_1760	MAB_1760	hypothetical protein	1.379	0.463813	0.0399978	0.230621	no	up	ref_gene	mRNA	37.19	43.61	32.81	28.35	32.05	21.23	48.67	71.33	36.82	23.58	40.16	46.98	32.54	44.59
MAB_3126c	MAB_3126c	Hypothetical protein	0.679	-0.558763	0.0400182	0.230621	no	down	ref_gene	mRNA	70.67	56.88	100.7	136.65	72.27	120.21	65.53	33.01	52.21	87.59	104.06	38.78	92.8967	63.53
MAB_0586	MAB_0586	Possible oxidoreductase	1.216	0.281786	0.0400202	0.230621	no	up	ref_gene	mRNA	31.6	32.94	30.01	33.79	32.07	27.53	37.55	40.19	30.52	31.75	34.53	50.7	31.3233	37.54
MAB_0449	MAB_0449	Probable copper-transporting ATPase	1.196	0.25851	0.0401845	0.230621	no	up	ref_gene	mRNA	516.5	362.08	475.36	426.48	446.05	422.49	478.69	513.19	408.47	612.8	529.65	557.26	441.493	516.677
MAB_0820c	MAB_0820c	Probable NAD-glutamate dehydrogenase	0.817	-0.29156	0.0401989	0.230621	no	down	ref_gene	mRNA	48.32	35.85	42.63	35.41	32.48	34.69	26.46	33.08	23.98	32.56	29.75	37.79	38.23	30.6033
MAB_3862	MAB_3862	Putative transcriptional regulator%2C ArsR family	1.317	0.397559	0.0402041	0.230621	no	up	ref_gene	mRNA	69.21	106.9	76.33	78.55	65.73	57.15	109.26	137.02	69.3	79.11	117.88	83.78	75.645	99.3917
MAB_2870	MAB_2870	hypothetical protein	0.86	-0.218118	0.0402042	0.230621	no	down	ref_gene	mRNA	37	38.95	51.49	41.35	50.62	43.16	42.26	33.33	40.77	35.68	34.61	34.08	43.7617	36.7883
MAB_4841	MAB_4841	Putative transcriptional regulator%2C ArsR family	0.866	-0.207451	0.0402515	0.230621	no	down	ref_gene	mRNA	79.3	69.14	82.36	75.61	87.74	83.25	65.36	68.19	62.42	74.56	65.58	70.66	79.5667	67.795
MAB_2911c	MAB_2911c	Putative dipeptidase	0.756	-0.403594	0.0403474	0.230621	no	down	ref_gene	mRNA	66.43	37.6	53.51	67.44	86.08	68.02	42.93	39.62	54.5	60.4	36.48	46.6	63.18	46.755
MAB_4080c	MAB_4080c	hypothetical protein	1.264	0.338441	0.0403649	0.230621	no	up	ref_gene	mRNA	210.44	232.15	209.89	134.44	127.69	146.71	236.57	259.44	198.44	182.67	218.64	229.98	176.887	220.957
MAB_2083	MAB_2083	hypothetical protein	1.183	0.242392	0.0404108	0.230621	no	up	ref_gene	mRNA	63.93	51.08	60.3	63.54	58.85	57.44	79.13	63.78	61.73	57.76	82.95	69.99	59.19	69.2233
MAB_1956	MAB_1956	Probable glycerate kinase	0.822	-0.282596	0.0404613	0.230621	no	down	ref_gene	mRNA	17.43	16.9	30.44	17.95	18.27	17.18	19.03	17.75	13.9	12.8	14.69	16.39	19.695	15.76
MAB_3028	MAB_3028	RNA polymerase sigma factor	1.198	0.260733	0.0405122	0.230621	no	up	ref_gene	mRNA	1762.76	1455.92	1487.42	1346.89	1330.1	1253.67	1604.94	1358	1721.87	1706.44	1808.13	1961.3	1439.46	1693.45
MAB_3923	MAB_3923	hypothetical protein	1.25	0.321575	0.040558	0.230621	no	up	ref_gene	mRNA	47.04	46.62	63.48	47.79	32.35	41.5	56.86	54.79	41.29	66.76	63.9	58.73	46.4633	57.055
MAB_0557	MAB_0557	Probable transcription regulator%2C AraC family	1.237	0.306639	0.0405866	0.230621	no	up	ref_gene	mRNA	65.93	76.29	79.16	65.15	50.41	51.15	78.1	90.4	56.87	67.86	75.25	101.73	64.6817	78.3683
MAB_1933c	MAB_1933c	Probable glutamine synthetase%2C type I %28GlnA1%29	1.205	0.269184	0.0407536	0.23126	no	up	ref_gene	mRNA	370.73	270.35	267.42	348.71	341.8	292.58	347.18	349	419.49	328.57	429.2	369.37	315.265	373.802
MAB_0076	MAB_0076	Putative 2%2C3-dihydroxybiphenyl 1%2C2-dioxygenase or glyoxalase%2Fbleomycin resistance protein	0.802	-0.318678	0.0409956	0.23237	no	down	ref_gene	mRNA	28.77	21.63	36.25	31.99	34.04	28.79	26.97	27.53	22.16	16.27	18.92	30.72	30.245	23.7617
MAB_4680c	MAB_4680c	Putative short-chain dehydrogenase%2Freductase	0.748	-0.4191	0.0411013	0.232706	no	down	ref_gene	mRNA	74.89	60.46	117.44	82.63	148.38	123.63	67.93	64.33	63.14	101.58	70.97	73.98	101.238	73.655
MAB_3572c	MAB_3572c	hypothetical protein	1.678	0.746738	0.041106	1	no	up	ref_gene	mRNA	25.47	28.32	25.4	14.05	9.85	14.19	35.72	48.62	18.22	17.3	35.88	44.87	19.5467	33.435
MAB_0380	MAB_0380	Probable short-chain dehydrogenase%2Freductase	0.763	-0.390473	0.0412077	0.232967	no	down	ref_gene	mRNA	351.26	220.17	307.82	339.47	424.17	434.62	214.92	234.66	187.72	308.1	260.83	350.2	346.252	259.405
MAB_1915	MAB_1915	Probable fatty-acid-coa ligase FadD	1.224	0.29108	0.0412405	0.232967	no	up	ref_gene	mRNA	336.02	274.87	253.99	243.68	281.4	254.27	364.91	428.12	362.35	244.32	281.58	309.3	274.038	331.763
MAB_3529	MAB_3529	hypothetical protein	1.259	0.332139	0.0414061	0.233639	no	up	ref_gene	mRNA	169.25	131.03	120.26	113.81	174.95	124.31	180.38	157.88	229.26	141.14	148.31	178.45	138.935	172.57
MAB_1951c	MAB_1951c	Conserved hypothetical protein %28phosphoesterase%3F %29	1.135	0.182366	0.0416288	0.23457	no	up	ref_gene	mRNA	15.47	15.84	21.32	16.41	15.27	15.65	20.67	20.8	18.14	15.29	18.01	17.89	16.66	18.4667
MAB_2751	MAB_2751	hypothetical protein	0.893	-0.162996	0.0416649	0.23457	no	down	ref_gene	mRNA	61.41	62.82	65.77	61.74	68.97	68.37	58.05	57.82	56.23	60.31	53.65	54.4	64.8467	56.7433
MAB_1367c	MAB_1367c	hypothetical protein	0.779	-0.359718	0.041907	0.23544	no	down	ref_gene	mRNA	141.36	181.44	193.32	245.54	169.8	203.55	134.59	105.71	151.42	200.52	158.85	107.46	189.168	143.092
MAB_3382c	MAB_3382c	Probable enoyl-CoA hydratase%2Fisomerase	0.862	-0.213972	0.0419406	0.23544	no	down	ref_gene	mRNA	86.02	74.69	88.75	84.72	78.55	88.17	74.17	65.91	80.36	72.61	72.51	57.56	83.4833	70.52
MAB_0737c	MAB_0737c	hypothetical protein	0.854	-0.228003	0.0419605	0.23544	no	down	ref_gene	mRNA	46.35	44.42	53.32	44.82	62.19	50.04	41.89	49.08	37.44	35.11	42.24	46.69	50.19	42.075
MAB_2358	MAB_2358	hypothetical protein	0.785	-0.349541	0.0420485	0.235669	no	down	ref_gene	mRNA	97.17	107.39	135.03	136.12	108.34	124.74	80.05	64.44	88.57	133.44	115.69	73.31	118.132	92.5833
MAB_1048c	MAB_1048c	Probable class II aldolase	1.328	0.40904	0.0421527	0.235989	no	up	ref_gene	mRNA	55.29	35.46	46.92	30.52	32.09	24.3	57.61	66.54	41.66	33.66	48.69	46.56	37.43	49.12
MAB_1586c	MAB_1586c	hypothetical protein	0.83	-0.268086	0.0422514	0.236112	no	down	ref_gene	mRNA	241.18	215.68	250.57	233.77	275.58	250.84	166.16	169.4	181.02	239.49	192.19	241.09	244.603	198.225
MAB_0987c	MAB_0987c	Probable membrane protein%2C MmpL	1.283	0.359502	0.042269	0.236112	no	up	ref_gene	mRNA	7.99	6.59	10.75	9.02	6.6	5.53	11.99	14.22	8.12	7.05	8.73	8.21	7.74667	9.72
MAB_2999c	MAB_2999c	Possible alternative RNA polymerase SigI	0.823	-0.280519	0.042322	0.236136	no	down	ref_gene	mRNA	35.78	36.12	47.44	34.14	45.66	43.77	27.75	34.06	25.23	34.16	31.02	42.95	40.485	32.5283
MAB_2390	MAB_2390	Hypothetical protein	0.848	-0.237178	0.0424008	0.236136	no	down	ref_gene	mRNA	285.24	272.79	306.53	286.57	255.22	312.59	231.37	207.46	211.05	308.73	230.43	249.32	286.49	239.727
MAB_4206	MAB_4206	Putative amino acid transporter	1.288	0.364934	0.0424149	0.236136	no	up	ref_gene	mRNA	90.3	111.24	91.48	100.45	112.65	105.2	170.63	166.22	150.33	113.5	102.41	73.79	101.887	129.48
MAB_0532	MAB_0532	Hypothetical protein	0.84	-0.25108	0.042524	0.23648	no	down	ref_gene	mRNA	31.98	38.67	43.81	37.02	33.67	37.63	31.91	26.83	28.02	38.15	30.26	28.23	37.13	30.5667
MAB_0453c	MAB_0453c	hypothetical protein	1.221	0.287725	0.0425766	0.23651	no	up	ref_gene	mRNA	198.05	127.34	185.52	166.05	159.46	141.62	152.78	222.39	159.77	216.29	205.17	214.34	163.007	195.123
MAB_0527c	MAB_0527c	Possible monooxygenase %28luciferase-like%29	1.157	0.210472	0.0426269	0.236527	no	up	ref_gene	mRNA	31.37	45.29	48.19	39.98	35.59	38.97	48.23	52.56	39.81	42.55	46.19	41.53	39.8983	45.145
MAB_1728	MAB_1728	Hypothetical protein	1.541	0.624045	0.0427006	1	no	up	ref_gene	mRNA	8.54	6.54	11.39	7.18	5.01	4.07	12.48	14.32	7.82	5.61	8.14	16.43	7.12167	10.8
MAB_4274c	MAB_4274c	hypothetical protein	1.184	0.243667	0.042851	0.237507	no	up	ref_gene	mRNA	89.68	102.97	78.89	89.65	77.15	89.74	96.54	116.46	99.11	96.56	90.14	117.59	88.0133	102.733
MAB_4831c	MAB_4831c	Hypothetical protein	1.328	0.40925	0.0429211	0.23763	no	up	ref_gene	mRNA	24.61	47.22	40.46	30.48	30.21	20.88	54.62	51.85	34.14	34.02	36.68	43.84	32.31	42.525
MAB_1281c	MAB_1281c	Hypothetical protein	1.121	0.165114	0.0429682	0.23763	no	up	ref_gene	mRNA	121.15	145.94	158.64	146.31	117.13	134.85	156.01	159.74	147.65	149.88	149.78	142.9	137.337	150.993
MAB_4899c	rpsF	30S ribosomal protein S6	0.831	-0.266619	0.0433443	0.239182	no	down	ref_gene	mRNA	1419.25	1436.81	1587.71	1769.55	1907.76	1948.08	1379.39	1162.07	1630.37	1506.07	1450.14	1111.06	1678.19	1373.18
MAB_1640	MAB_1640	GTP-binding protein LepA	0.872	-0.197343	0.0434371	0.23943	no	down	ref_gene	mRNA	85.03	96.76	100.46	101.87	117.13	107.79	81.57	85.9	85.92	95.19	84.48	86.23	101.507	86.5483
MAB_4858	MAB_4858	Penicillinase repressor	0.827	-0.274861	0.0435275	0.239601	no	down	ref_gene	mRNA	502.16	418	438.01	462.93	482.27	475.64	319.62	364.26	299.54	407.75	364.99	506	463.168	377.027
MAB_2161c	MAB_2161c	Hypothetical low molecular weight antigen Mtb12	0.851	-0.232196	0.0435638	0.239601	no	down	ref_gene	mRNA	169.93	200.64	214.87	243.72	201.72	225.02	167.44	150.78	184.35	207.85	176.08	158.27	209.317	174.128
MAB_2838c	MAB_2838c	Putative cytoplasmic peptidase PepQ	0.877	-0.18867	0.0436842	0.24	no	down	ref_gene	mRNA	36.79	33.8	47.45	40.63	46.33	42.03	33.73	33.72	36.33	36.28	36.11	35.23	41.1717	35.2333
MAB_4604c	MAB_4604c	Putative short-chain dehydrogenase%2Freductase	1.271	0.346455	0.0438359	0.240342	no	up	ref_gene	mRNA	170.02	189.94	179.54	247.85	176.42	213.2	279.64	214.47	257.67	248.65	321.69	145.24	196.162	244.56
MAB_4538c	MAB_4538c	Putative acyl-CoA dehydrogenase FadE	0.743	-0.428699	0.0438988	0.240342	no	down	ref_gene	mRNA	111.25	75.16	113.75	109.33	135.27	154.16	63.13	57.6	69.36	120.24	94.23	101.45	116.487	84.335
MAB_4472	MAB_4472	hypothetical protein	0.882	-0.180524	0.0439203	0.240342	no	down	ref_gene	mRNA	24.31	26.31	37.42	30.43	29.58	27.3	26.11	30.17	22.75	24.46	24.24	22.93	29.225	25.11
MAB_3477c	MAB_3477c	MscS Mechanosensitive ion channel	0.861	-0.216247	0.0439867	0.240342	no	down	ref_gene	mRNA	45.18	50.01	61.7	58.22	68.32	58.76	48.64	43.37	51.07	50.57	48.18	45.74	57.0317	47.9283
MAB_3773c	rpsM	30S ribosomal protein S13	0.842	-0.248071	0.0442114	0.241071	no	down	ref_gene	mRNA	902.91	1145.43	1146.39	1124.01	1393.48	1249.99	974.65	919.15	958.54	1095.04	1058.68	757.32	1160.37	960.563
MAB_2875	MAB_2875	Beta-lactamase precursor %28Penicillinase%29	1.208	0.272879	0.0442164	0.241071	no	up	ref_gene	mRNA	31.25	36.57	43.42	39.12	35.47	34.38	48.31	30.27	48.79	39.7	53.59	38.6	36.7017	43.21
MAB_2636c	MAB_2636c	hypothetical protein	1.227	0.295331	0.0442919	0.24122	no	up	ref_gene	mRNA	59.54	63.46	57.69	49.02	63.5	48.38	79.82	60.13	85.88	48.64	61.21	76.91	56.9317	68.765
MAB_0372	MAB_0372	hypothetical protein	0.838	-0.255206	0.0443812	0.241224	no	down	ref_gene	mRNA	83.44	87.79	105.05	115.61	93.64	100.44	82.58	68.8	84.61	87.93	94.72	60.31	97.6617	79.825
MAB_2421c	MAB_2421c	hypothetical protein	1.181	0.240355	0.0443891	0.241224	no	up	ref_gene	mRNA	113.84	113.44	124.34	136.28	118.33	114	152.83	109.89	173.32	133.99	142.83	119.58	120.038	138.74
MAB_4577c	MAB_4577c	Probable NAD%28P%29 transhydrogenase%2C beta subunit PntB	1.264	0.338021	0.0445946	0.242078	no	up	ref_gene	mRNA	47.97	32.2	44.55	38.69	36.5	30.58	45.43	40.16	56.56	33.6	43.87	65.8	38.415	47.57
MAB_1149	MAB_1149	Probable transcriptional regulator%2C TetR family	0.921	-0.118953	0.0447813	0.242828	no	down	ref_gene	mRNA	40.61	45.59	52.89	48.61	48.57	45.35	43.21	43.14	42.71	40.64	39.36	44.16	46.9367	42.2033
MAB_3291	MAB_3291	Possible hydrolase MutT%2FNUDIX	1.114	0.155129	0.0448701	0.243046	no	up	ref_gene	mRNA	45.9	51.54	51.65	50.92	52.68	48.7	59.2	61.72	54.83	46.81	51.53	55.37	50.2317	54.91
MAB_3261c	MAB_3261c	Probable lipoprotein LpqH precursor	1.188	0.248072	0.0449878	0.24342	no	up	ref_gene	mRNA	40.99	35.89	49.03	49.67	39.18	47.89	55	46.29	57.67	43.69	58.53	44.01	43.775	50.865
MAB_1991c	MAB_1991c	hypothetical protein	0.867	-0.205505	0.0451126	0.243531	no	down	ref_gene	mRNA	42.8	46.95	58.25	50.45	57.51	51.33	44.21	40.52	46.51	49.25	41.75	37.4	51.215	43.2733
MAB_1444	MAB_1444	Conserved hypothetical protein %28Sua5%2FYciO%2FYRDC%2F YwlC family protein%3F%29	0.854	-0.226989	0.0451476	0.243531	no	down	ref_gene	mRNA	87.48	84.77	102.74	89.51	113.51	105.84	85.67	69.24	93.33	80.49	75.66	84.63	97.3083	81.5033
MAB_0678	MAB_0678	Probable transcriptional regulator%2C LysR family	1.172	0.229515	0.0452665	0.243731	no	up	ref_gene	mRNA	43.8	51.5	60.23	46.16	38.81	39.75	48.33	64.4	46.75	50.13	53.99	57.25	46.7083	53.475
MAB_1651	MAB_1651	hypothetical protein	0.786	-0.347931	0.0452887	0.243731	no	down	ref_gene	mRNA	64.83	87.64	89.17	96.69	67.54	95.75	55.48	48.21	63.97	94.75	62.64	60.51	83.6033	64.26
MAB_2782c	MAB_2782c	hypothetical protein	0.842	-0.247829	0.0454785	0.24449	no	down	ref_gene	mRNA	101.79	128.01	148.52	155.85	150.15	153.73	114.68	106.86	118.16	131.31	124.31	92.7	139.675	114.67
MAB_3893c	rplK	50S ribosomal protein L11	0.861	-0.216121	0.0456843	0.245069	no	down	ref_gene	mRNA	1313.89	1295.38	1383.1	1419.5	1604.36	1590.79	1159.61	1218.86	1302.96	1367.85	1214.18	1022.41	1434.5	1214.31
MAB_3516c	MAB_3516c	Probable ATP-dependent DNA helicase	0.788	-0.343722	0.0459703	0.246152	no	down	ref_gene	mRNA	91.42	104.97	140.59	146.77	135.75	130.45	83.44	67.24	96.63	132.01	110.11	81.83	124.992	95.21
MAB_1863	MAB_1863	Probable acyl-CoA dehydrogenase FadE	1.304	0.383064	0.0460728	0.246152	no	up	ref_gene	mRNA	123.39	85.24	77.69	113.72	80.75	85.81	110.89	103.5	97.29	96.27	131.78	189.82	94.4333	121.592
MAB_0930	MAB_0930	Putative ferredoxin%2Fferredoxin--NADP reductase	1.266	0.340229	0.0461016	0.246152	no	up	ref_gene	mRNA	181.57	118.5	126.16	147	197.42	141.69	202.35	202.56	219.09	122.23	173.95	221.97	152.057	190.358
MAB_4633	MAB_4633	hypothetical protein	1.224	0.291628	0.0461296	0.246152	no	up	ref_gene	mRNA	15.02	16.83	23.62	18.59	12.37	13.26	21.13	23.48	18.08	14.95	18.5	22.76	16.615	19.8167
MAB_0911	MAB_0911	Putative phenylacetate-CoA ligase	1.418	0.503722	0.0461789	0.246152	no	up	ref_gene	mRNA	11.14	17.64	19.08	13.99	6.81	6.36	21.48	22.17	16.02	11.79	19.94	12.31	12.5033	17.285
MAB_3179c	MAB_3179c	Putative transcriptional regulator%2C LysR family	1.219	0.286068	0.0461812	0.246152	no	up	ref_gene	mRNA	29.65	34.72	34.48	26.55	25.53	23.96	37.28	40.22	30.53	24.13	32.78	44.53	29.1483	34.9117
MAB_1650c	MAB_1650c	hypothetical protein	0.825	-0.277203	0.0462688	0.246357	no	down	ref_gene	mRNA	27.3	29.85	46.13	41.07	33.43	37.31	26.73	24.38	27.06	36.61	30.47	26.48	35.8483	28.6217
MAB_1652	MAB_1652	Probable sulfate ABC transporter%2C sulfate-binding protein SubI	0.807	-0.309393	0.0464974	0.247146	no	down	ref_gene	mRNA	162.87	100.71	138.54	152.23	149.14	159.1	90.77	107.34	95.12	121.97	122.42	144.99	143.765	113.768
MAB_1412	MAB_1412	Hypothetical protein	0.786	-0.347458	0.0465157	0.247146	no	down	ref_gene	mRNA	168.17	114.29	123.68	188.04	158.35	143.22	117.09	106.01	143.88	120.94	98.71	119.4	149.292	117.672
MAB_0523	MAB_0523	Hypoxanthine phosphoribosyltransferase %28HPT%29	0.79	-0.340025	0.0466473	0.247582	no	down	ref_gene	mRNA	130.89	209.54	186.62	194.13	159.06	196.09	136.11	106.44	126.9	187.74	167.21	104.55	179.388	138.158
MAB_1298c	MAB_1298c	hypothetical protein	1.301	0.379598	0.0473411	0.250361	no	up	ref_gene	mRNA	236.73	240.75	283.07	325.57	298.94	301.95	379.39	185.87	443.06	364.73	486.26	292.78	281.168	358.682
MAB_4859	MAB_4859	hypothetical protein	0.805	-0.313098	0.047442	0.250361	no	down	ref_gene	mRNA	68.66	65.29	80.97	63.31	87.34	77.74	49.63	56.27	43.17	68.48	50.09	80.76	73.885	58.0667
MAB_3099c	MAB_3099c	Putative transcriptional regulator%2C AsnC family	0.864	-0.211076	0.0474686	0.250361	no	down	ref_gene	mRNA	23.58	20.5	29.17	29.53	22.82	27.06	24.33	22.78	18.93	22.16	20.79	19.78	25.4433	21.4617
MAB_0354c	MAB_0354c	Oxidoreductase%2C 2-nitropropane dioxygenase family	1.319	0.399122	0.047478	0.250361	no	up	ref_gene	mRNA	17.92	24.47	24.78	15.41	12.86	11.35	26.5	28.46	19.62	14.89	19.98	28.53	17.7983	22.9967
MAB_2419c	MAB_2419c	Hypothetical protein	1.115	0.156588	0.0476097	0.250361	no	up	ref_gene	mRNA	80.53	83.32	87.71	87.04	98.22	89.97	96.64	99.76	101.52	88.95	90.04	98.9	87.7983	95.9683
MAB_4115c	MAB_4115c	Putative membrane protein%2C MmpL	0.79	-0.339751	0.0476362	0.250361	no	down	ref_gene	mRNA	111.19	144.74	143.31	167.01	175.33	182.33	122.25	106.83	114.26	159.43	129.88	79.08	153.985	118.622
MAB_1353c	MAB_1353c	Putative transcriptional regulator%2C GntR family	1.244	0.314528	0.0476695	0.250361	no	up	ref_gene	mRNA	19.08	18.22	22.54	15.65	15.89	13.32	24.24	29.94	18.42	15.3	17.05	22.94	17.45	21.315
MAB_4815	MAB_4815	hypothetical protein	0.803	-0.317223	0.0476712	0.250361	no	down	ref_gene	mRNA	22.45	20	26.66	34.64	26.93	29.89	20.96	18.6	20.54	26.5	23.18	15.68	26.7617	20.91
MAB_1271c	MAB_1271c	Probable oxidase %28copper-binding protein%29	1.239	0.309262	0.0477275	0.250394	no	up	ref_gene	mRNA	594.23	343.46	401.5	388.24	400.68	374.48	488.23	560.59	408.62	480.59	486.9	635.4	417.098	510.055
MAB_3221c	MAB_3221c	hypothetical protein	0.836	-0.258896	0.0479884	0.2515	no	down	ref_gene	mRNA	400.64	503.84	468.59	524.42	589.99	577.73	398.55	394.32	440.76	501.16	445.29	340.38	510.868	420.077
MAB_2694	MAB_2694	hypothetical protein	1.341	0.423564	0.0481637	0.252154	no	up	ref_gene	mRNA	52.73	179.89	156.79	102.66	88.47	110.34	162.41	139.23	131.92	145.66	175.17	148.3	115.147	150.448
MAB_0183c	MAB_0183c	Putative cation transporter	1.345	0.427792	0.04834	0.252549	no	up	ref_gene	mRNA	176.47	197.05	143.38	95.39	89.74	83.94	177.16	203.59	170.05	123.2	176.72	195.57	130.995	174.382
MAB_3805c	rplE	50S ribosomal protein L5	0.786	-0.347106	0.0483954	0.252575	no	down	ref_gene	mRNA	755.13	703.63	1038.05	969.74	1236.62	1131.59	703.01	531.02	844.51	968.07	823.49	605.42	972.46	745.92
MAB_2985c	MAB_2985c	Protoporphyrinogen oxidase HemY%27	0.841	-0.249945	0.0487333	0.253904	no	down	ref_gene	mRNA	50.74	49.19	78.4	64.35	70.27	63.87	58.01	43.59	54.48	58.06	51.25	42.61	62.8033	51.3333
MAB_3591c	MAB_3591c	DNA-binding response regulator MtrA	1.181	0.240251	0.0487869	0.253904	no	up	ref_gene	mRNA	468.61	375.51	381.07	370.24	458.61	427.61	563.38	491.49	552.39	419.67	433.24	436.33	413.608	482.75
MAB_4269	MAB_4269	Probable monooxygenase	0.871	-0.199214	0.0488023	0.253904	no	down	ref_gene	mRNA	53.18	47.77	58.74	58.54	61.52	55	47.56	40.37	54.81	46.94	49.62	45.39	55.7917	47.4483
MAB_3222c	MAB_3222c	Ribonuclease HII %28RNase HII%29	0.827	-0.273856	0.0491435	0.25517	no	down	ref_gene	mRNA	83.84	119.62	132.53	129.27	175.07	131.83	107.84	102.48	97.53	109.49	111.79	95.84	128.693	104.162
MAB_1899c	MAB_1899c	hypothetical protein	0.881	-0.182878	0.0492702	0.255542	no	down	ref_gene	mRNA	35.24	31.08	36.01	35.07	39.35	36.1	31.34	36.06	29.02	29.58	29.63	28.38	35.475	30.6683
MAB_0138	MAB_0138	Putative transcriptional regulator%2C TetR family	1.198	0.260149	0.0493814	0.255853	no	up	ref_gene	mRNA	55.3	92.96	74.31	67.68	66.85	59.81	77.62	96.39	75.74	68.06	82.51	90.28	69.485	81.7667
MAB_4348c	MAB_4348c	Putative hydrolase	0.869	-0.20204	0.0496557	0.257008	no	down	ref_gene	mRNA	30.36	29.42	31.49	30.35	27.19	25.69	27.05	22.61	21.85	27.08	24.18	26.03	29.0833	24.8
MAB_3312	MAB_3312	Putative transcriptional regulator%2C TetR family	1.377	0.461206	0.0501806	0.259456	no	up	ref_gene	mRNA	122.19	106.92	83.01	95.32	124.47	68.26	178.28	194.98	127.94	58.95	150.35	113.31	100.028	137.302
MAB_2158c	MAB_2158c	Probable ATP-dependent RNA helicase	0.743	-0.428587	0.0503823	0.26023	no	down	ref_gene	mRNA	246.02	302.64	415.94	290.97	456.96	396.59	151.32	258.11	168.96	365.49	248.09	326.98	351.52	253.158
MAB_4221c	MAB_4221c	Possible mutator protein MutT3 %28MutT%2Fnudix family%29	0.838	-0.255105	0.0506979	0.261427	no	down	ref_gene	mRNA	31.65	34.15	48.64	46.75	37.13	46.89	34.37	30.06	28.48	37.62	33.24	36.79	40.8683	33.4267
MAB_0172	MAB_0172	Probable phosphoesterase	0.882	-0.18037	0.0508083	0.261427	no	down	ref_gene	mRNA	50.62	54.72	71.62	59.35	61.62	60.32	54.42	55.01	51.57	50.08	53.72	44.96	59.7083	51.6267
MAB_2101	MAB_2101	Probable recombinase	1.119	0.162168	0.0508093	0.261427	no	up	ref_gene	mRNA	109.1	111.93	111.02	123.49	128.22	113.68	129.62	122.15	132	115.98	126.78	138.94	116.24	127.578
MAB_2707	MAB_2707	Putative transcriptional regulator	1.219	0.285335	0.0508325	0.261427	no	up	ref_gene	mRNA	45.8	55.82	44.09	44.66	50.78	37.85	62.43	67.72	59.6	37.13	50.45	58.56	46.5	55.9817
MAB_1812c	MAB_1812c	Hypothetical protein	1.339	0.420736	0.0509274	0.261427	no	up	ref_gene	mRNA	203.98	168.83	162.38	164.88	227.43	135.71	328.18	297.02	280.32	110.53	175.23	220.9	177.202	235.363
MAB_4953c	oxaA	Membrane protein OxaA	0.838	-0.254987	0.0509886	0.261473	no	down	ref_gene	mRNA	150.31	205.13	220.31	210.72	267.54	223.35	187.63	170.85	180.02	177.95	193.8	135.68	212.893	174.322
MAB_3774c	MAB_3774c	Translation initiation factor IF-1	0.777	-0.36353	0.0511097	0.261826	no	down	ref_gene	mRNA	1185.83	2242.89	2270.27	2002.29	2195.98	2356.15	1489.3	1343.09	1400.33	2261.32	1832.64	1076.59	2042.23	1567.21
MAB_4089c	MAB_4089c	Putative transcriptional regulator%2C TetR family	1.262	0.335333	0.0511922	0.26198	no	up	ref_gene	mRNA	165.14	168.75	139.15	140.65	161.34	128.77	203.52	202.14	214.44	119.31	136.76	251.51	150.633	187.947
MAB_0537	MAB_0537	2-amino-4-hydroxy-6-hydroxymethyldihydropteridinepyrophosphokinase %28FolK%29	0.818	-0.289518	0.0514755	0.263162	no	down	ref_gene	mRNA	29.17	23.06	48.29	33.72	34.08	27.33	25.63	26.71	24.16	26.8	27.85	24.91	32.6083	26.01
MAB_4271c	MAB_4271c	Chaperone protein DnaJ	0.83	-0.269548	0.0518312	0.264709	no	down	ref_gene	mRNA	1664.46	1564.37	1744.1	1611.94	1786.52	1768.01	1090.18	1380.83	1033.6	1693.33	1373.8	1655.62	1689.9	1371.23
MAB_2293	MAB_2293	Putative transcriptional regulator%2C MarR family	1.295	0.372917	0.05193	0.264824	no	up	ref_gene	mRNA	37.05	52.03	34.59	32.59	44.95	31.09	48.06	66	46.92	31.46	39.23	66.06	38.7167	49.6217
MAB_4225c	MAB_4225c	Acetate kinase %28AckA%29	0.838	-0.254775	0.051967	0.264824	no	down	ref_gene	mRNA	55.59	50.5	61.98	69.41	66.35	62	47.83	46.83	53.02	58.91	55.33	37.25	60.9717	49.8617
MAB_3499c	MAB_3499c	hypothetical protein	0.89	-0.16848	0.0520905	0.264824	no	down	ref_gene	mRNA	48.35	51.45	54.71	55.04	48.11	54.69	42.39	43.01	43.89	47.47	49.77	45.13	52.0583	45.2767
MAB_3865	MAB_3865	hypothetical protein	1.141	0.1899	0.0520927	0.264824	no	up	ref_gene	mRNA	24.12	26.51	27.24	27.4	24.58	22.23	27.25	34.15	25.85	26.96	28.37	27.54	25.3467	28.3533
MAB_2585	MAB_2585	Probable L-ectoine synthase	1.212	0.277139	0.0521723	0.264824	no	up	ref_gene	mRNA	22.74	23.61	24.93	29.11	19.87	24.73	33.11	32.57	22.65	24.28	30.86	29.28	24.165	28.7917
MAB_0687	MAB_0687	Probable adenylosuccinate lyase %28PurB%29	0.855	-0.226294	0.0522183	0.264824	no	down	ref_gene	mRNA	76.34	89.7	103.2	100.53	97	96.07	74.52	71.09	78.59	98.7	78.06	66.98	93.8067	77.99
MAB_1361c	MAB_1361c	Probable O-methyltransferase	1.172	0.229322	0.0522974	0.264824	no	up	ref_gene	mRNA	109.98	93.5	107.79	98.01	121.7	101.3	141.2	105.61	144.8	106.74	122.03	108.12	105.38	121.417
MAB_2849c	MAB_2849c	Conserved hypothetical protein %28aminodeoxychorismate lyase%3F%29	0.845	-0.242316	0.0523428	0.264824	no	down	ref_gene	mRNA	71.69	74.16	87.52	88.54	107.17	99.92	66.06	69.51	81.9	79.42	72.54	67.41	88.1667	72.8067
MAB_4950c	MAB_4950c	Putative chromosome partitioning protein%2F cobyrinic acid a%2Cc-diamide synthase	0.88	-0.184395	0.0523482	0.264824	no	down	ref_gene	mRNA	95.01	97.17	101.85	96.56	96.36	104.07	95.27	90.1	88.53	80.17	89.59	67.14	98.5033	85.1333
MAB_4033	MAB_4033	Putative Mce family protein	0.802	-0.318967	0.0523891	0.264824	no	down	ref_gene	mRNA	41.72	51.09	69.51	92.03	50.67	58.78	48.1	47.07	47.78	54.33	49.21	36.3	60.6333	47.1317
MAB_2527	MAB_2527	hypothetical protein	1.329	0.410526	0.0524357	0.264824	no	up	ref_gene	mRNA	33.06	23.15	25.94	24.24	16.19	14.59	38.61	23.64	34.02	20.15	32.73	30.77	22.8617	29.9867
MAB_0897c	MAB_0897c	Probable pyruvate dehydrogenase E1 component%2C alpha subunit	1.362	0.445922	0.0525694	0.265232	no	up	ref_gene	mRNA	47.91	66.39	75.83	114.02	49.84	65.92	107.05	85.12	97.43	94.94	126.63	44.75	69.985	92.6533
MAB_3910	MAB_3910	Serine peptidase	1.269	0.344094	0.052823	0.265975	no	up	ref_gene	mRNA	10.44	9.34	16.71	12.77	7.61	7.78	16.43	15.69	13.06	9.41	11.78	13.42	10.775	13.2983
MAB_1445	MAB_1445	Putative undecaprenyl-phosphate alpha-N-acetylglucosaminyltransferase	0.853	-0.230209	0.0529453	0.266323	no	down	ref_gene	mRNA	48.52	58.04	69.65	60.09	64.51	72.66	56.02	45.88	54.83	59.67	49.68	44.48	62.245	51.76
MAB_2470c	MAB_2470c	Catalase%2Fperoxidase %28KatG%29	1.228	0.296351	0.0531576	0.267122	no	up	ref_gene	mRNA	129.44	115.22	141.09	162.81	138.4	138.11	201.73	127.73	218.04	163.26	160.27	118.58	137.512	164.935
MAB_1825c	MAB_1825c	Hypothetical protein	0.837	-0.257337	0.0534709	0.268344	no	down	ref_gene	mRNA	43.18	75.19	66.02	77.19	54.45	64.53	55.78	55.73	47.64	54.18	53.33	44.46	63.4267	51.8533
MAB_4475	MAB_4475	hypothetical protein	0.861	-0.215585	0.0535535	0.268344	no	down	ref_gene	mRNA	20.61	24.04	35.02	26.59	29.82	23.07	23.85	27.07	19.56	20.68	20.45	21.93	26.525	22.2567
MAB_2855c	MAB_2855c	hypothetical protein	0.842	-0.247258	0.0535616	0.268344	no	down	ref_gene	mRNA	255.26	306.81	306.79	326.19	376.48	359.94	280.19	240.06	293.12	310.73	246.81	221.08	321.912	265.332
MAB_4248c	MAB_4248c	Conserved hypothetical protein %28thioesterase%3F%29	0.874	-0.194461	0.0537346	0.268776	no	down	ref_gene	mRNA	29.26	31.51	35.83	30.59	34.37	36.28	35.36	28.65	25.09	28.4	26.61	25.48	32.9733	28.265
MAB_1762	MAB_1762	hypothetical protein	1.667	0.737371	0.0537775	0.268776	no	up	ref_gene	mRNA	382.18	363.89	271.35	314.73	451.41	279.76	574.29	1230.68	473.78	217.79	287.41	644.27	343.887	571.37
MAB_1468c	MAB_1468c	Putative glucanase GlgE	0.871	-0.199939	0.0538283	0.268776	no	down	ref_gene	mRNA	40.63	42.97	53.64	47.22	55.54	49.54	38.35	45.34	38.25	46.5	35.76	41.69	48.2567	40.9817
MAB_0637c	MAB_0637c	Putative conserved ATPase	0.889	-0.170423	0.0538627	0.268776	no	down	ref_gene	mRNA	32.66	33.39	43.77	40.45	38.57	35.94	33.27	37	33.33	32.9	31.35	26.95	37.4633	32.4667
MAB_2046	MAB_2046	Possible transcriptional regulator%2C TetR family	0.901	-0.150869	0.053996	0.269173	no	down	ref_gene	mRNA	54.44	63.37	64.39	66.12	70.17	63.13	60.15	55.54	53.69	57.18	55.93	54.17	63.6033	56.11
MAB_0713	MAB_0713	Probable amidophosphoribosyltransferase PurF	1.213	0.277993	0.0540857	0.269347	no	up	ref_gene	mRNA	135.47	120.8	109.67	100.89	139.63	101.51	159.5	162.46	161.23	98.64	121.73	144.45	117.995	141.335
MAB_1022	MAB_1022	Conserved hypothetical protein %28esterase%3F%29	1.252	0.324498	0.0541385	0.269347	no	up	ref_gene	mRNA	26.17	22.39	35.43	23.69	21.74	18.88	34.95	41.24	23.7	20.34	26.03	35.45	24.7167	30.285
MAB_0262	MAB_0262	Probable amino acid ABC transporter%2C ATP-binding	0.841	-0.249294	0.0542957	0.269593	no	down	ref_gene	mRNA	51.6	52.55	70.37	47.57	49.2	54.91	43.46	51.08	31.15	51.26	44.91	46.13	54.3667	44.665
MAB_1066	MAB_1066	Hypothetical protein	1.293	0.37048	0.0544373	0.269899	no	up	ref_gene	mRNA	31.91	35.25	40.43	23.54	24.95	21.61	37.2	52.77	31.83	23.24	35.74	45.06	29.615	37.64
MAB_4601c	MAB_4601c	Putative YrbE family protein	0.816	-0.293653	0.0544985	0.269899	no	down	ref_gene	mRNA	273.63	382.95	356.09	392.2	353.94	425.68	318.81	230.74	316.86	347.65	318.61	209.43	364.082	290.35
MAB_3567c	MAB_3567c	Putative carboxymuconolactone decarboxylase	1.324	0.405434	0.0545191	0.269899	no	up	ref_gene	mRNA	17.66	12.63	14.36	12.27	13.26	8	20.47	22.86	14.98	10.9	15.26	18.23	13.03	17.1167
MAB_1574	MAB_1574	Hypothetical carbohydrate-phosphate isomerase	0.847	-0.238881	0.0547727	0.270887	no	down	ref_gene	mRNA	206.35	202.57	230.71	231.75	237.06	258.33	174.85	158.62	184.31	233.44	208.02	171.58	227.795	188.47
MAB_4691c	MAB_4691c	Probable non-ribosomal peptide synthetase PstA	1.234	0.303447	0.054848	0.270992	no	up	ref_gene	mRNA	25.23	25.97	26.24	28.22	33.79	31.78	43.23	42.72	40.63	30.6	27.71	23.16	28.5383	34.675
MAB_1202c	MAB_1202c	hypothetical protein	0.845	-0.242749	0.05566	0.274187	no	down	ref_gene	mRNA	62.51	63.31	92.47	77.24	74.21	83.26	63.28	50.4	67.43	73.59	64.54	53.98	75.5	62.2033
MAB_1241c	MAB_1241c	hypothetical protein	0.746	-0.422229	0.0556705	0.274187	no	down	ref_gene	mRNA	1833.51	815.7	929.09	1016.12	890.07	963.03	539.46	859.64	715.67	871.02	763.25	1080.42	1074.59	804.91
MAB_1709c	MAB_1709c	hypothetical protein	1.119	0.162008	0.0557142	0.274187	no	up	ref_gene	mRNA	300.98	306.17	311.57	300.88	271.67	267.26	300.83	314.38	327.78	306.79	344.33	345.37	293.088	323.247
MAB_4845	MAB_4845	Low-affinity inorganic phosphate transporter PitA	0.832	-0.265936	0.0557454	0.274187	no	down	ref_gene	mRNA	53.39	55.57	68.22	56.36	65.57	75.53	48.06	53.57	35.15	58.51	50.82	58.48	62.44	50.765
MAB_4690c	MAB_4690c	Probable non-ribosomal peptide synthetase PstA	1.229	0.297223	0.0557686	0.274187	no	up	ref_gene	mRNA	23.9	24.19	23.49	21.72	28.66	26.42	37.91	37.12	35.3	25.11	22.73	21.61	24.73	29.9633
MAB_0697	MAB_0697	hypothetical protein	0.803	-0.317082	0.0561768	0.275867	no	down	ref_gene	mRNA	419.87	548.66	523.14	551.26	470.78	587.5	439.7	280.63	398.39	604.22	490.17	303.3	516.868	419.402
MAB_3004	MAB_3004	hypothetical protein	0.872	-0.197628	0.0562207	0.275867	no	down	ref_gene	mRNA	36.98	42.31	48.04	43.95	35.06	44.97	39.43	34.73	33.64	40.24	32.68	33.44	41.885	35.6933
MAB_1676	MAB_1676	Probable undecaprenyl pyrophosphate synthetase	1.115	0.157489	0.0568553	0.278626	no	up	ref_gene	mRNA	92.51	93.58	94.22	95.82	94.82	94.52	116.82	111.45	108.7	87.93	98.33	97.05	94.245	103.38
MAB_1283c	MAB_1283c	Hypothetical protein	1.175	0.232943	0.0568943	0.278626	no	up	ref_gene	mRNA	76.52	101.09	110.48	74.13	72.01	76.72	100.68	95.94	101.11	87.46	99.93	105.68	85.1583	98.4667
MAB_2567	MAB_2567	Probable arsenic-transport integral membrane protein ArsC	0.756	-0.402685	0.0570183	0.278736	no	down	ref_gene	mRNA	9.81	7.4	12.89	8.99	8.5	10.44	7.11	11.49	4.58	4.91	6.11	8.84	9.67167	7.17333
MAB_3356c	MAB_3356c	Probable tRNA %285-methylaminomethyl-2-thiouridylate%29-methyltransferase	0.886	-0.174072	0.0570281	0.278736	no	down	ref_gene	mRNA	61.98	56.02	64.9	68.32	75.56	60.89	57.63	56.07	60.91	52.26	54.12	55.74	64.6117	56.1217
MAB_0336	rpmE.2	50S ribosomal protein L31 type B	0.708	-0.497666	0.0571267	1	no	down	ref_gene	mRNA	34.71	34.14	27.44	20.71	29.24	38.14	21.75	23.28	29.27	17.21	21.34	17.88	30.73	21.7883
MAB_1950	MAB_1950	Probable branched-chain amino acid aminotransferase %28IlvE%29	1.135	0.182282	0.0572744	0.279506	no	up	ref_gene	mRNA	202.93	221.86	230.83	249.2	246.88	243.65	260.55	224.72	278.55	261.16	284.78	239.25	232.558	258.168
MAB_3367	MAB_3367	Putative fatty-acid-CoA ligase	0.871	-0.199654	0.0572973	0.279506	no	down	ref_gene	mRNA	26.29	26.35	30.63	31.09	31.74	29.04	25.63	28.48	26.46	26.12	23.36	19.03	29.19	24.8467
MAB_4043c	MAB_4043c	Probable short-chain dehydrogenase%2Freductase	0.827	-0.273882	0.0573991	0.279628	no	down	ref_gene	mRNA	233.98	183.43	233.51	236.33	205.82	226.12	159.07	184.91	117.33	219.03	189.48	199	219.865	178.137
MAB_1193c	MAB_1193c	Conserved hypothetical protein %28lipolytic enzyme G-D-S-L%3F%29	1.153	0.205477	0.0574772	0.279628	no	up	ref_gene	mRNA	61.19	80.28	80.92	73.05	74.24	68.14	96.08	86.78	93.7	60.86	77.55	80.21	72.97	82.53
MAB_3514c	MAB_3514c	Possible transmembrane cation transporter	0.86	-0.217957	0.05749	0.279628	no	down	ref_gene	mRNA	60.07	80.5	85.14	84.14	83.4	74.76	69.73	57.21	68.62	75.18	67.5	54.21	78.0017	65.4083
MAB_3801c	MAB_3801c	Hypothetical protein	0.842	-0.248382	0.0576499	0.280032	no	down	ref_gene	mRNA	204.64	216.24	283.95	289.72	250.35	276.05	193.78	173.07	188.09	270.17	224.03	198.93	253.492	208.012
MAB_4446	MAB_4446	hypothetical protein	0.825	-0.27762	0.0577408	0.280032	no	down	ref_gene	mRNA	23.24	27.26	32.16	32.38	29.75	31.72	19.36	25.61	17.57	28.14	22.35	29.1	29.4183	23.6883
MAB_0094c	MAB_0094c	Probable methionine aminopeptidase%2C type I %28MAP%29	1.158	0.212192	0.0579525	0.280786	no	up	ref_gene	mRNA	33.06	25.07	38.94	30.97	30.43	24.41	38.48	37.17	37.17	28.82	32.41	33.02	30.48	34.5117
MAB_3023c	MAB_3023c	hypothetical protein	0.842	-0.247253	0.0581059	0.280794	no	down	ref_gene	mRNA	54.59	80	60.54	55.46	58.62	56.12	48.76	55.62	44.92	56.36	45.44	51.86	60.8883	50.4933
MAB_1691	MAB_1691	Hypothetical protein	0.528	-0.920535	0.0581324	1	no	down	ref_gene	mRNA	23.88	3.66	6.24	7.24	13.92	14.12	5.83	9.35	5.89	6.59	2.22	6.62	11.51	6.08333
MAB_4584c	MAB_4584c	hypothetical protein	0.847	-0.239062	0.0581685	0.280794	no	down	ref_gene	mRNA	56.49	49.79	73.88	81.05	68.92	62.17	51	43.72	57.93	59.05	55.74	55.87	65.3833	53.885
MAB_3485	MAB_3485	Probable monophosphatase	1.112	0.153689	0.0582151	0.280794	no	up	ref_gene	mRNA	33.87	38.24	40.4	34.39	34.79	35.03	41.81	36.68	36.07	41.11	40.56	39.74	36.12	39.3283
MAB_0591	MAB_0591	Probable rifampin adp-ribosyl transferase	1.255	0.327274	0.0582152	0.280794	no	up	ref_gene	mRNA	56.45	64.14	58	44.39	33.3	41.57	56.49	69.15	44.71	54.62	66.21	76.06	49.6417	61.2067
MAB_2453c	MAB_2453c	hypothetical protein	1.156	0.208867	0.0582636	0.280794	no	up	ref_gene	mRNA	97.72	89.61	87.93	87.89	86.98	83.2	106.3	103.06	122.93	87.97	93.65	92.78	88.8883	101.115
MAB_4614	MAB_4614	Alpha%2Fbeta hydrolase fold	0.821	-0.28371	0.0582907	0.280794	no	down	ref_gene	mRNA	36.41	47.86	55.36	56.02	50.73	32.63	43.19	37.65	41.14	36.59	36.68	29.92	46.5017	37.5283
MAB_2212	MAB_2212	Probable polyketide synthase	1.216	0.281681	0.0584398	0.281241	no	up	ref_gene	mRNA	59.48	77.63	71.45	89.37	69.23	73.75	106.16	103.7	100.74	85.79	69.56	59.42	73.485	87.5617
MAB_3751c	rpsI	30s ribosomal protein S9	0.793	-0.334342	0.0585097	0.281308	no	down	ref_gene	mRNA	642.59	620.79	811.13	831.96	955.42	915.89	611.19	439.15	707.06	824.7	682.47	439.89	796.297	617.41
MAB_2398	MAB_2398	Putative phosphatidylglycerophosphate synthase PgsA2	0.779	-0.361152	0.0586158	0.281547	no	down	ref_gene	mRNA	56.77	80.65	86.57	83.96	87.27	99.87	54.03	47.35	59.27	96.69	69.67	48.58	82.515	62.5983
MAB_4266c	MAB_4266c	hypothetical protein	0.796	-0.330018	0.0586832	0.2816	no	down	ref_gene	mRNA	65.55	68.94	97.01	85.2	112.24	112.67	59.74	56.42	61.83	94.12	73.97	73.09	90.2683	69.8617
MAB_2131	MAB_2131	Probable phosphoribosyl-ATP pyrophosphatase	0.838	-0.255445	0.0587678	0.281707	no	down	ref_gene	mRNA	116.93	155.49	157.87	154.28	184.19	154.9	110.75	109.09	137.62	140.56	152.55	118.1	153.943	128.112
MAB_3108c	rpsO	30s ribosomal protein S15	0.826	-0.276398	0.058818	0.281707	no	down	ref_gene	mRNA	1016.62	1284.23	1222.7	1557.75	1499.04	1630.57	1163.76	787.42	1220.9	1314.21	1215.66	1022.94	1368.48	1120.82
MAB_0232	MAB_0232	Hypothetical protein	0.658	-0.604062	0.0589285	1	no	down	ref_gene	mRNA	12	6.07	10.7	7.76	6.57	8.78	5.26	8.44	2.17	4.15	7.5	6.31	8.64667	5.63833
MAB_1347c	MAB_1347c	hypothetical protein	0.909	-0.136995	0.0590683	0.282636	no	down	ref_gene	mRNA	20.92	23.62	28.27	26	22.35	22.84	22.28	23.17	21.11	19.77	21.68	19.81	24	21.3033
MAB_2633	MAB_2633	Probable ATP-binding protein ABC transporter CydC	1.225	0.292513	0.0592602	0.283283	no	up	ref_gene	mRNA	58.15	38.55	57.31	30.3	45.24	39.35	53.28	61.21	60.15	45.57	47.89	54.91	44.8167	53.835
MAB_0890c	MAB_0890c	Putative homogentisate 1%2C2-dioxygenase	1.32	0.400422	0.0593901	0.283633	no	up	ref_gene	mRNA	19.07	16.05	21.89	14.58	13.38	10.65	23.64	31.45	16.52	10.99	21.97	19.61	15.9367	20.6967
MAB_0143c	MAB_0143c	Putative oxidoreductase EphD	1.248	0.319619	0.0595886	0.284086	no	up	ref_gene	mRNA	18.96	14.65	20.79	14.2	10.47	12.04	21.24	21.08	17.33	14.3	16.98	20.61	15.185	18.59
MAB_3397	MAB_3397	Hypothetical protein	0.853	-0.229836	0.0596305	0.284086	no	down	ref_gene	mRNA	46.8	39.53	53.59	40.37	42.66	42.93	42.5	44.28	28.7	33.54	40	34.2	44.3133	37.2033
MAB_3401	MAB_3401	Putative monooxygenase	0.818	-0.289375	0.0596553	0.284086	no	down	ref_gene	mRNA	105.98	97.19	111.06	108.31	164.78	124.03	87.61	79.31	83.23	108.6	95.87	115.05	118.558	94.945
MAB_4814	MAB_4814	hypothetical protein	0.829	-0.270207	0.0597811	0.284334	no	down	ref_gene	mRNA	43.16	42.46	53.8	66.45	55.23	54.39	38.4	35.02	43.98	51.54	48.43	36.72	52.5817	42.3483
MAB_0197	MAB_0197	Putative alkylhydroperoxidase AhpD core	1.168	0.223567	0.0598208	0.284334	no	up	ref_gene	mRNA	77.54	85.86	79.32	92.28	63.83	72.35	97.8	76.53	82.71	87.32	106.51	90.44	78.53	90.2183
MAB_4258c	MAB_4258c	Putative RNA methyltransferase	0.833	-0.262775	0.0601088	0.285431	no	down	ref_gene	mRNA	23.44	22.78	34.94	26.46	35.24	33.6	21.54	24.68	21.16	22.52	26.53	27.32	29.41	23.9583
MAB_3539	MAB_3539	Putative transcriptional regulator%2C WhiB family	1.218	0.284673	0.0605371	0.287192	no	up	ref_gene	mRNA	3017.99	4822.1	3323.16	3019.92	3784.6	3045.31	4137.05	5251.65	3420.36	3812.33	4160.09	4701.77	3502.18	4247.21
MAB_1217c	MAB_1217c	Putative transcriptional regulator%2C TetR family	1.444	0.530082	0.0610258	0.288963	no	up	ref_gene	mRNA	97.86	142.02	108.99	69.62	28.52	45.31	113.57	118.94	102.56	102.26	124.65	138.17	82.0533	116.692
MAB_1485	MAB_1485	HAM1 protein homolog %28NTPase%29	0.853	-0.229563	0.0611342	0.289203	no	down	ref_gene	mRNA	94.7	91.58	108.46	115.11	132.49	115.37	88.03	85.99	96.7	107.19	92.24	77.57	109.618	91.2867
MAB_1387	MAB_1387	Putative esterase%2Flipase%2Fbeta-lactamase	1.18	0.239233	0.0612589	0.289251	no	up	ref_gene	mRNA	18.91	19.99	30.4	21.52	18.25	17.65	30.72	26.03	21.35	19.62	26.09	22	21.12	24.3017
MAB_2808c	MAB_2808c	Probable bifunctional riboflavin biosynthesis protein RibG	0.886	-0.175134	0.0613117	0.289251	no	down	ref_gene	mRNA	43.78	41.43	53.67	53.18	49.78	49.29	43.63	40.26	44.39	43.73	44.24	35.39	48.5217	41.94
MAB_4286	MAB_4286	Putative integral membrane cytochrome c biogenesis protein	1.284	0.361189	0.0614293	0.289504	no	up	ref_gene	mRNA	22.13	25.62	28.34	19.56	13.37	15.12	26.31	34.76	20.67	19.23	24.1	31.38	20.69	26.075
MAB_2328c	MAB_2328c	hypothetical protein	1.169	0.225841	0.0616447	0.290246	no	up	ref_gene	mRNA	102.14	97.1	107.53	107.85	95.29	90.04	127.6	95.1	145.64	97.25	118.81	103.98	99.9917	114.73
MAB_4685	MAB_4685	Possible glycosyl transferase	0.852	-0.231508	0.0619243	0.290935	no	down	ref_gene	mRNA	56.94	56.49	55.77	65.79	56.29	58.7	47.65	53.32	38.27	49.09	44.6	60.75	58.33	48.9467
MAB_1831	MAB_1831	Hypothetical protein	1.448	0.534193	0.0620176	1	no	up	ref_gene	mRNA	12.55	13.12	17.08	9.99	6.04	5.98	19.13	16.14	17.77	12.09	13.33	14.51	10.7933	15.495
MAB_2208c	MAB_2208c	hypothetical protein	1.174	0.231561	0.062031	0.290935	no	up	ref_gene	mRNA	3544.79	3054.82	2865.84	2568.58	2529.67	2475.71	3366.53	3113.55	3330.32	3011.36	3236.27	3812.59	2839.9	3311.77
MAB_2094	MAB_2094	Hypothetical protein	0.859	-0.219574	0.0620496	0.290935	no	down	ref_gene	mRNA	35.63	33.65	44.36	28.48	35.59	33.74	32.33	29.45	30.74	29.32	25.95	30.49	35.2417	29.7133
MAB_3558	MAB_3558	Hypothetical protein	1.153	0.205841	0.0621834	0.290935	no	up	ref_gene	mRNA	21.95	23.31	24.7	24.55	19.66	20.57	24.82	31.56	24.85	21.94	21.22	27.88	22.4567	25.3783
MAB_0533	MAB_0533	Cell division protein FtsH homolog	0.891	-0.167009	0.0622613	0.290935	no	down	ref_gene	mRNA	349.97	348.45	414.58	422.02	426.29	405.24	327.41	332.46	334.57	385.49	352.6	324.13	394.425	342.777
MAB_0190c	MAB_0190c	hypothetical protein	0.88	-0.184797	0.0622745	0.290935	no	down	ref_gene	mRNA	44.35	41.61	54.79	50.69	58.02	46.47	46.74	42.24	47.01	41.47	40.68	36.19	49.3217	42.3883
MAB_2267c	MAB_2267c	Probable acetyltransferase	0.828	-0.271728	0.0622877	0.290935	no	down	ref_gene	mRNA	77.34	61.61	84.66	78.74	92.76	69.23	58.31	81.96	67.6	48.45	50.13	71.11	77.39	62.9267
MAB_3286c	MAB_3286c	Probable D-alanine--D-alanine ligase DdlA	0.827	-0.274474	0.062384	0.290935	no	down	ref_gene	mRNA	64.04	74.96	98.34	99.04	84.94	95.71	64.43	54.21	68.47	86.72	81.64	59.56	86.1717	69.1717
MAB_4398c	MAB_4398c	hypothetical protein	0.75	-0.415777	0.0624452	0.290935	no	down	ref_gene	mRNA	23.51	37.53	52.21	41.45	30.03	41.3	22.63	19.92	22.73	44.08	33.31	21.06	37.6717	27.2883
MAB_0324c	MAB_0324c	Putative Mur ligase family protein	0.847	-0.238789	0.0624622	0.290935	no	down	ref_gene	mRNA	72.16	56.44	85.17	73.04	54.45	72.45	55.71	49.64	47.43	63.01	63.25	62.65	68.9517	56.9483
MAB_3654c	MAB_3654c	Pseudouridine synthase	1.235	0.304685	0.0625304	0.290935	no	up	ref_gene	mRNA	28.51	24.69	29.03	25.99	40.82	28.04	39.7	44.47	32.66	24.16	29.6	45.04	29.5133	35.9383
MAB_3651	MAB_3651	Probable ATP-dependent helicase Lhr	0.892	-0.165017	0.0625436	0.290935	no	down	ref_gene	mRNA	45.78	51.47	62.87	57.39	60.15	51.09	44.24	45.87	46.5	52.64	49.66	46.28	54.7917	47.5317
MAB_1413	MAB_1413	hypothetical protein	0.804	-0.315183	0.0625467	0.290935	no	down	ref_gene	mRNA	72	67.65	79.93	68.75	71.57	67.78	44.72	51.01	40.45	69.63	46.53	82.64	71.28	55.83
MAB_0861	MAB_0861	hypothetical protein	0.804	-0.315597	0.0628302	0.291983	no	down	ref_gene	mRNA	37.44	45.57	63.59	62.22	55.58	56.46	40.47	33.47	38.36	54.7	52.16	30.4	53.4767	41.5933
MAB_1858	MAB_1858	Probable ABC transporter antibiotic-transport ATP-binding protein	0.869	-0.203096	0.063012	0.292556	no	down	ref_gene	mRNA	245.94	229.03	240.14	244.76	230.78	237.83	191.8	218.25	151.68	220.28	205.66	231.33	238.08	203.167
MAB_3782c	MAB_3782c	Methionine aminopeptidase Map	0.877	-0.189699	0.0631247	0.292808	no	down	ref_gene	mRNA	73.22	93.4	102.66	86.51	116.82	92.78	88.71	80.27	83.7	78.76	76.71	76.6	94.2317	80.7917
MAB_1917	MAB_1917	hypothetical protein	1.252	0.324255	0.063222	0.292813	no	up	ref_gene	mRNA	56.33	54.81	44.34	45.37	47.58	45.45	63.23	79.03	74.76	38.48	43.1	65.56	48.98	60.6933
MAB_3378c	MAB_3378c	Conserved hypothetical protein %28transferase%3F%29	0.832	-0.265151	0.063243	0.292813	no	down	ref_gene	mRNA	33.45	40.84	50.76	51.13	44.13	48.35	33.66	29.55	36.83	44.6	42.57	29.77	44.7767	36.1633
MAB_4862	MAB_4862	Putative transcriptional regulator%2C ArsR family	1.368	0.452187	0.0635933	0.293144	no	up	ref_gene	mRNA	102.48	223.77	156.37	123.48	73.09	95.73	141.93	156.54	114.83	211.22	189.08	229.42	129.153	173.837
MAB_1936	MAB_1936	hypothetical protein	0.873	-0.195261	0.0636509	0.293144	no	down	ref_gene	mRNA	50.36	65.55	72.06	77.27	64.84	64.63	53.1	53.24	54.63	51.24	66.86	57.65	65.785	56.12
MAB_1655	MAB_1655	Probable sulfate ABC transporter%2C ATP-binding protein SysA	0.789	-0.342791	0.0637326	0.293144	no	down	ref_gene	mRNA	152.64	71.59	122.25	124.15	138.08	139.1	92.15	74.61	83.87	124.1	105.51	97.38	124.635	96.27
MAB_3128c	MAB_3128c	Possible DNA-damage-inducible protein F	0.86	-0.217386	0.0637398	0.293144	no	down	ref_gene	mRNA	19.34	21.96	29.5	26.46	27.25	21.4	23.92	23.84	16.13	19.53	21.28	17.89	24.3183	20.4317
MAB_0690	MAB_0690	Probable protease II PrtB	0.853	-0.229993	0.0637722	0.293144	no	down	ref_gene	mRNA	63.84	75.34	85.77	87.08	89.66	86.97	65.55	63.07	65.53	81.61	75.41	54.64	81.4433	67.635
MAB_0845	MAB_0845	Probable fatty-acid-CoA racemase Far	1.234	0.303025	0.0637773	0.293144	no	up	ref_gene	mRNA	198.6	114.59	123.92	163.99	167.16	146.41	190.99	157.89	201.05	196.57	214.41	150.62	152.445	185.255
MAB_1042c	MAB_1042c	Probable cytochrome c oxidase polypeptide I	0.778	-0.361635	0.063783	0.293144	no	down	ref_gene	mRNA	339.38	303.28	460.06	546.09	428.28	436.02	324.28	177.67	334.91	389.21	407.9	259.94	418.852	315.652
MAB_1249	MAB_1249	Hypothetical protein	1.138	0.186769	0.0639477	0.293631	no	up	ref_gene	mRNA	26.12	30.15	35.02	24.74	28.6	23.86	32.35	33	30.58	26.28	30.06	35.49	28.0817	31.2933
MAB_3918c	MAB_3918c	Putative oxidoreductase	0.784	-0.351258	0.0641246	0.294174	no	down	ref_gene	mRNA	15.3	14.43	27.72	26.14	24.8	28.49	20.23	21.4	11.78	17.32	14.32	19.62	22.8133	17.445
MAB_1982	MAB_1982	Putative arsenite-transporting ATPase	0.863	-0.212319	0.0641871	0.294181	no	down	ref_gene	mRNA	43.85	61.44	62.92	56.2	64.24	62.78	50.32	45.2	48.23	57.86	49.38	45.13	58.5717	49.3533
MAB_1173c	MAB_1173c	hypothetical protein	1.261	0.334603	0.0642436	0.294181	no	up	ref_gene	mRNA	510.77	428.46	417.85	377.94	507.8	402.09	658.45	646.12	710.13	338.83	399.61	552.18	440.818	550.887
MAB_2322	rpmI	50S ribosomal protein L35	1.224	0.291042	0.0645656	0.294931	no	up	ref_gene	mRNA	1561.53	1605.39	1480.6	2217.78	2155.27	1970.55	2119.19	3006.38	2200.95	2195.8	2270.36	1652.03	1831.85	2240.78
MAB_0275	MAB_0275	Queuine tRNA-ribosyltransferase %28TGT%29	1.105	0.144171	0.0645671	0.294931	no	up	ref_gene	mRNA	29.85	31.5	38.05	33.61	30.9	29.79	41.76	37.52	32.24	33.06	32.78	32.06	32.2833	34.9033
MAB_1316	MAB_1316	Putative N-Acetyl-1-D-myo-Inosityl-2-Amino-2-Deoxy-alpha-D-Glucopyranoside Deacetylase MshB	0.893	-0.163697	0.0645843	0.294931	no	down	ref_gene	mRNA	66.41	74.87	81.99	79.4	82.18	77.37	70.73	62.85	70.73	70.68	70.26	58.61	77.0367	67.31
MAB_3439	MAB_3439	Putative pyrimidine dimer DNA glycosylase	0.841	-0.249363	0.0646446	0.294937	no	down	ref_gene	mRNA	265.52	242.39	262.41	203.09	254.82	244.07	188.27	210.61	159.16	234.89	176.33	253.96	245.383	203.87
MAB_0068	MAB_0068	Putative transcriptional regulator%2C GntR family	1.211	0.276508	0.0647519	0.295158	no	up	ref_gene	mRNA	384.19	508.56	405.99	284.27	321.79	363.39	452.65	561.3	367.56	417.43	427.64	488.26	378.032	452.473
MAB_1164	MAB_1164	Putative conserved lipoprotein LpqU	0.837	-0.257103	0.0650147	0.296086	no	down	ref_gene	mRNA	49.19	76.55	77.01	76.55	64.57	71.51	49.84	57.73	43.75	69.58	62.66	55.06	69.23	56.4367
MAB_4707c	MAB_4707c	Putative lipase	1.101	0.139435	0.0651407	0.29639	no	up	ref_gene	mRNA	40.15	43.55	54	50.24	45.83	47.24	52.96	55.56	50.86	42.32	50.53	50.34	46.835	50.4283
MAB_4060	MAB_4060	Putative short chain dehydrogenase%2Freductase	0.848	-0.237098	0.0653383	0.297019	no	down	ref_gene	mRNA	93.42	69.48	101.98	98.12	86.2	91.82	67.56	59.7	78.79	88.37	72.43	80.93	90.17	74.63
MAB_3191	MAB_3191	hypothetical protein	1.339	0.421027	0.0654046	0.297051	no	up	ref_gene	mRNA	41.04	62.14	49.3	38.63	38.07	37.75	54.25	85.76	48.93	30.46	42.76	90.54	44.4883	58.7833
MAB_0846	MAB_0846	Putative lipase%2Festerase	1.135	0.182618	0.0657828	0.297397	no	up	ref_gene	mRNA	33.05	26.02	34.71	29.65	30.77	28.38	36.24	35.79	27.42	30.83	35.36	37.46	30.43	33.85
MAB_1275	MAB_1275	Putative ABC transporter%2C ATP-binding protein	0.767	-0.383194	0.0658342	0.297397	no	down	ref_gene	mRNA	99.61	92.41	149.43	131.11	167.44	149.84	82.51	65.19	87.53	153.55	111	85.58	131.64	97.56
MAB_4627	MAB_4627	Hypothetical protein	0.908	-0.139078	0.0658975	0.297397	no	down	ref_gene	mRNA	39.69	40.08	50.91	42.9	41.5	38.09	42.93	42.61	35.32	32.97	33.69	37.33	42.195	37.475
MAB_2996c	MAB_2996c	hypothetical protein	0.839	-0.252597	0.065936	0.297397	no	down	ref_gene	mRNA	86.02	135.54	126.8	128.27	161.61	129.09	107.15	89.68	103.83	120.18	101.93	107.44	127.888	105.035
MAB_2344	MAB_2344	hypothetical protein	0.865	-0.208879	0.0660174	0.297397	no	down	ref_gene	mRNA	76.78	91.84	95.76	85.91	100.18	90.59	84.51	64.79	81.79	76.29	88.61	62.84	90.1767	76.4717
MAB_0711	MAB_0711	hypothetical protein	1.212	0.276833	0.066028	0.297397	no	up	ref_gene	mRNA	29.53	33.45	36.08	27.82	37.47	24.43	44.39	43.94	39.51	23.06	33.73	40.3	31.4633	37.4883
MAB_2952c	MAB_2952c	Putative TetR-family transcriptional regulator	0.864	-0.210116	0.0660575	0.297397	no	down	ref_gene	mRNA	91.66	105.48	99.98	97.12	133.29	103.96	95.64	96.47	86.39	81.38	75.09	101.55	105.248	89.42
MAB_4382c	MAB_4382c	Putative membrane protein%2C MmpL	1.237	0.307181	0.0661676	0.297397	no	up	ref_gene	mRNA	7.59	5.71	10.33	8.28	6.74	5.66	11.19	10.82	7.2	5.68	9.4	9.28	7.385	8.92833
MAB_4523	MAB_4523	Putative adenylate cyclase	0.909	-0.137603	0.066171	0.297397	no	down	ref_gene	mRNA	83.74	86.18	89.07	92.54	96.37	84.63	78.15	82.33	80.8	75.23	72.62	85.28	88.755	79.0683
MAB_3691c	MAB_3691c	hypothetical protein	0.882	-0.180427	0.0661832	0.297397	no	down	ref_gene	mRNA	26.73	30.54	37.84	30.85	35.88	29.25	29.68	32.28	26.73	23.53	24.83	28.1	31.8483	27.525
MAB_0158c	MAB_0158c	ABC transporter%2C ATP-binding protein	0.874	-0.194919	0.0662072	0.297397	no	down	ref_gene	mRNA	29.63	32.37	47.06	34.78	38.95	35.11	29.53	28.12	29.31	31.9	33.37	33.22	36.3167	30.9083
MAB_2552c	MAB_2552c	Putative acetyltransferase	0.86	-0.217227	0.0662374	0.297397	no	down	ref_gene	mRNA	20.47	31.9	29.96	31.04	29.62	27.45	26.38	23.98	23.01	26.46	23.28	20.18	28.4067	23.8817
MAB_2153	MAB_2153	hypothetical protein	0.895	-0.160336	0.0662533	0.297397	no	down	ref_gene	mRNA	34.54	40.2	46.44	39.06	37.88	42.08	35.35	36.15	30.96	38.53	34.31	34.65	40.0333	34.9917
MAB_3806c	rplX	50S ribosomal protein L24	0.826	-0.276391	0.0663475	0.297553	no	down	ref_gene	mRNA	1057.74	1187.94	1333.4	1624.53	1756.14	1777.91	1157.06	1101.83	1343.07	1351.76	1263.66	911.73	1456.28	1188.18
MAB_1030	MAB_1030	hypothetical protein	1.154	0.207256	0.0667365	0.298832	no	up	ref_gene	mRNA	2534.15	2409.52	2387.06	1993.94	2868.74	2126.4	2748.71	3067.3	2701.33	2382.18	2640.37	2825.02	2386.64	2727.49
MAB_0668c	MAB_0668c	Probable O-methyltransferase OmT	1.237	0.306881	0.0667521	0.298832	no	up	ref_gene	mRNA	15.24	16.13	20.67	14.53	12.45	10.08	17.01	18.68	16.75	12.45	21.21	21.65	14.85	17.9583
MAB_3977c	MAB_3977c	Conserved hypothetical protein %28phosphoglycerate mutase%3F%29	0.862	-0.213949	0.066845	0.29898	no	down	ref_gene	mRNA	77.04	59.81	76.71	67.35	81.73	76.61	65.95	55.31	71.06	61.98	55.06	62.47	73.2083	61.9717
MAB_1288	MAB_1288	Putative transcriptional regulator%2C TetR family	1.206	0.270115	0.0670317	0.299449	no	up	ref_gene	mRNA	23.13	35.56	31.42	25.39	23.03	21.08	28.18	34.94	25.99	29.84	30.61	38.92	26.6017	31.4133
MAB_3258c	MAB_3258c	hypothetical protein	1.177	0.235295	0.0670693	0.299449	no	up	ref_gene	mRNA	307.55	261.58	234.99	242.63	310.74	279.56	340.48	296.51	380.73	298.45	291.19	294.91	272.842	317.045
MAB_0950c	MAB_0950c	Putative amino acid permease family protein	1.311	0.391179	0.0671322	0.299462	no	up	ref_gene	mRNA	20.99	28.58	28.92	27.91	10.66	16.61	33.1	35.21	24.63	19.06	27.42	32.17	22.2783	28.5983
MAB_1533c	MAB_1533c	Probable oligoribonuclease	0.81	-0.303299	0.0675043	0.30082	no	down	ref_gene	mRNA	31.35	41.64	51.31	47.32	40.84	54.37	32.19	27.75	29.93	48.04	40.16	31.55	44.4717	34.9367
MAB_3784c	MAB_3784c	Preprotein translocase secY subunit	0.878	-0.187654	0.0675968	0.30082	no	down	ref_gene	mRNA	270.19	309.4	317.75	344.46	339.67	332.45	258.06	259.08	272.59	322.28	280.77	248.69	318.987	273.578
MAB_2785	MAB_2785	Hypothetical protein	1.223	0.290474	0.0676208	0.30082	no	up	ref_gene	mRNA	104.5	107.66	90.64	123.01	103.27	120.87	129.68	143.45	160.24	96.29	105.34	150.64	108.325	130.94
MAB_3136c	MAB_3136c	hypothetical protein	0.858	-0.221419	0.0676771	0.30082	no	down	ref_gene	mRNA	151.78	186.11	208.35	212.41	218.6	227.11	167.86	139.42	172.42	196.76	178.89	155.53	200.727	168.48
MAB_0895c	MAB_0895c	Putative dihydrolipoamide s-acetyltransferase component of pyruvate dehydrogenase complex E2	1.367	0.450898	0.0677687	0.300879	no	up	ref_gene	mRNA	33.98	63.37	51	65.48	29.83	37.62	76.41	69.45	67.45	64.74	72.23	25.03	46.88	62.5517
MAB_1122c	MAB_1122c	Conserved hypothetical protein %28glycosyl transferase%3F%29	0.889	-0.169679	0.0678104	0.300879	no	down	ref_gene	mRNA	42.62	48	59.75	55.84	47.37	52.18	45.22	38.51	45.01	48.18	45.12	42.55	50.96	44.0983
MAB_3207	MAB_3207	hypothetical protein	0.854	-0.228239	0.0681288	0.301352	no	down	ref_gene	mRNA	20.59	30.99	32.29	33.73	27.87	28.4	21.59	26.51	23.88	26.6	25.22	20.86	28.9783	24.11
MAB_0923c	MAB_0923c	hypothetical protein	1.194	0.25628	0.0681496	0.301352	no	up	ref_gene	mRNA	97.62	139.76	146.72	91.64	101.55	100.93	120.01	138.88	99.43	136.32	140.43	155.06	113.037	131.688
MAB_2072	MAB_2072	hypothetical protein	0.787	-0.34561	0.0681578	0.301352	no	down	ref_gene	mRNA	238.16	175.78	190.53	157.58	96.36	151.93	122.02	163.35	102.26	126.35	116.56	153.47	168.39	130.668
MAB_4733	MAB_4733	Putative RNA polymerase sigma factor	1.25	0.322111	0.0686057	0.30292	no	up	ref_gene	mRNA	20.42	27.75	28.55	16.71	15.47	14.79	28.89	30.72	21.01	19.17	25.47	26.35	20.615	25.2683
MAB_2822c	MAB_2822c	DNA-directed RNA polymerase omega subunit	0.878	-0.187356	0.0686336	0.30292	no	down	ref_gene	mRNA	529.75	756.88	676.79	687.92	745.71	709.1	630.86	602.82	621.32	604.91	583.04	520.07	684.358	593.837
MAB_4837c	MAB_4837c	Possible phosphotransferase	1.275	0.350201	0.068841	0.30322	no	up	ref_gene	mRNA	36.8	53.59	59.24	63.96	48.23	50.29	82.33	44.86	66.32	61.67	92.04	40.59	52.0183	64.635
MAB_0554	MAB_0554	Putative hydrolase%2C alpha%2Fbeta fold family	0.873	-0.196403	0.0688621	0.30322	no	down	ref_gene	mRNA	32.18	30.35	48.18	36.18	36.1	31.7	31.37	27.94	29.4	31.55	28.74	33.61	35.7817	30.435
MAB_1866c	MAB_1866c	Putative oxygenase	1.204	0.268246	0.0688835	0.30322	no	up	ref_gene	mRNA	15.41	13.2	19.83	14.4	15.8	12.49	20.12	18.04	20.57	10.86	18.84	18.94	15.1883	17.895
MAB_1987	MAB_1987	Probable 3-deoxy-D-arabino-heptulosonate 7-phosphate synthase AroG	1.155	0.207737	0.0690055	0.303491	no	up	ref_gene	mRNA	449.4	411.87	365.68	418.46	466.28	384.99	510.7	483.66	553.01	392.41	469.82	431.86	416.113	473.577
MAB_3946c	MAB_3946c	Putative short chain dehydrogenase%2Freductase	1.146	0.196971	0.0693714	0.304832	no	up	ref_gene	mRNA	32.05	36.92	33.8	35.84	27.86	30.34	36.85	32.67	34.26	39.88	39.77	37.42	32.8017	36.8083
MAB_1339	MAB_1339	Putative monooxygenase %28luciferase-like%29	1.196	0.258686	0.0694914	0.305092	no	up	ref_gene	mRNA	98.79	127.92	121.67	94.9	77.69	103.74	124.23	99.84	103.99	114.97	144.91	144.44	104.118	122.063
MAB_2712c	MAB_2712c	Probable methylmalonyl-CoA mutase small subunit MutA	0.881	-0.182144	0.0698377	0.306343	no	down	ref_gene	mRNA	87.77	79.22	87.87	76.86	99.85	91.37	77.75	85.9	75.92	71.57	64.11	77.6	87.1567	75.475
MAB_0192c	MAB_0192c	Probable oxidoreductase	0.879	-0.18673	0.0699096	0.30639	no	down	ref_gene	mRNA	114.87	123.27	131.63	139.4	129.57	128.95	108.51	94.1	113.16	125.98	118.87	97.74	127.948	109.727
MAB_3875	MAB_3875	Putative transcriptional regulator%2C TetR family	1.246	0.317643	0.0700562	0.306764	no	up	ref_gene	mRNA	61	96.08	71.11	51.29	49.66	46.43	78.18	91.98	64.36	63.1	75.76	87.36	62.595	76.79
MAB_2814	MAB_2814	Probable lipase LipH	1.146	0.196415	0.0702518	0.307352	no	up	ref_gene	mRNA	163.85	143.78	144.7	167.65	145.12	161.92	186.44	155.08	195.29	167.05	188.44	150.97	154.503	173.878
MAB_3620c	MAB_3620c	Probable phosphoribosylaminoimidazole carboxylase PurK	0.917	-0.124899	0.0706117	0.308387	no	down	ref_gene	mRNA	40.86	47.11	53.89	50.33	48.53	45.61	43.19	43.23	44.48	40.36	41.34	43.99	47.7217	42.765
MAB_0174	MAB_0174	hypothetical protein	0.85	-0.234137	0.0706852	0.308439	no	down	ref_gene	mRNA	47.04	45.73	58.33	58.51	53.9	52.03	44.56	38.58	47.51	51.22	47.99	31.23	52.59	43.515
MAB_2653c	MAB_2653c	hypothetical protein	1.133	0.180467	0.0710566	0.309763	no	up	ref_gene	mRNA	18.53	17.62	18.85	16.97	16.57	15.65	19.97	20.93	18.52	17.39	16.83	22.22	17.365	19.31
MAB_1634c	rpsT	30s ribosomal protein S20	0.806	-0.311884	0.0711124	0.309763	no	down	ref_gene	mRNA	103.44	207.54	170.22	155.62	181.34	192.25	119.25	116.26	104.71	172.41	146.22	135	168.402	132.308
MAB_4155c	MAB_4155c	hypothetical protein	0.842	-0.248384	0.0712031	0.309888	no	down	ref_gene	mRNA	18.67	26.7	28.65	32.95	30.62	27.82	22.29	19.78	21.85	24.45	26.64	20.89	27.5683	22.65
MAB_3109c	MAB_3109c	Probable bifunctional FAD synthetase%2Friboflavin biosynthesis protein RibF	0.867	-0.205572	0.0712936	0.310013	no	down	ref_gene	mRNA	140.8	148.6	154.43	167.09	187.6	185.84	148.08	125.26	150.68	153.95	125.21	133.37	164.06	139.425
MAB_4824c	MAB_4824c	Hypothetical protein	1.223	0.290937	0.0715579	0.310892	no	up	ref_gene	mRNA	57.66	84.72	76.83	66.01	44.87	52.61	72.42	97.21	65.45	62.18	89.13	73.4	63.7833	76.6317
MAB_4896c	rplI	50S ribosomal protein L9	0.83	-0.268614	0.0716738	0.311102	no	down	ref_gene	mRNA	530.09	464.23	600.28	689.63	740.43	733.1	500.74	433.02	572.99	588.66	568.89	395.74	626.293	510.007
MAB_1124c	MAB_1124c	Probable para-aminobenzoate synthase component I	1.188	0.248549	0.0717306	0.311102	no	up	ref_gene	mRNA	23.59	27.91	34.15	29.3	34.6	24.77	42.29	34.11	40.23	22.72	30.48	32.87	29.0533	33.7833
MAB_4241c	MAB_4241c	Hypothetical protein	1.377	0.461998	0.0718325	0.311274	no	up	ref_gene	mRNA	185.14	318.95	182.9	111.95	108.98	121.12	274.32	290.4	185.54	153.84	216.28	294.03	171.507	235.735
MAB_4306	MAB_4306	Putative transglutaminase-like protein	1.183	0.242252	0.0718953	0.311277	no	up	ref_gene	mRNA	18.62	25.39	25.95	21.94	16.33	17.41	28.28	27.78	22.14	18.89	24.36	24.24	20.94	24.2817
MAB_2912c	MAB_2912c	Probable aldolase	0.742	-0.430876	0.0721062	0.31192	no	down	ref_gene	mRNA	132.43	56.84	94.96	138.87	159.84	145.3	93.33	62.67	115.58	114.35	69.51	74	121.373	88.24
MAB_0191c	MAB_0191c	Putative short chain dehydrogenase%2Freductase	0.874	-0.193933	0.0721951	0.311941	no	down	ref_gene	mRNA	149.38	157.5	174.17	184.41	186.8	172.29	147.58	130.93	152.52	155.81	170.07	119.65	170.758	146.093
MAB_4793c	MAB_4793c	Major facilitator superfamily	0.876	-0.19065	0.0722357	0.311941	no	down	ref_gene	mRNA	30.1	34.27	41.89	39.79	38.71	36.11	27.4	28.74	29.59	35.21	33.27	34.24	36.8117	31.4083
MAB_4876c	MAB_4876c	hypothetical protein	1.17	0.226731	0.0723986	0.312022	no	up	ref_gene	mRNA	510.96	689.3	608.41	518.82	493.45	499.08	597.47	762.67	476.41	628.34	626.95	719.8	553.337	635.273
MAB_1510	MAB_1510	Alpha%2Fbeta hydrolase fold precursor	1.13	0.176513	0.0724288	0.312022	no	up	ref_gene	mRNA	53.16	61.46	63.81	55.08	56.86	51.25	59.38	65.7	61.69	52.36	63.42	76.03	56.9367	63.0967
MAB_2760	MAB_2760	Probable transaldolase	1.225	0.29328	0.0724414	0.312022	no	up	ref_gene	mRNA	1526.27	1270.35	1076.7	940.6	867.67	898.35	1284.07	1611.44	1187.48	1109.73	1251.74	1533.64	1096.66	1329.68
MAB_5000c	rpmJ	50S ribosomal protein L36	0.789	-0.342737	0.0726838	0.312797	no	down	ref_gene	mRNA	622.08	717.31	686.23	555.12	748.97	650.23	666.44	423.53	508.28	959.73	627.49	354.7	663.323	590.028
MAB_3909	MAB_3909	Putative peroxidase	1.222	0.289179	0.072882	0.31338	no	up	ref_gene	mRNA	11.25	10.07	13.89	12.81	8.63	8.39	16.9	16.87	12.71	9.61	10.77	10.98	10.84	12.9733
MAB_2990c	MAB_2990c	Probable 1-deoxy-d-xylulose-5-phosphate synthase %28DXS%29	0.861	-0.215941	0.0735483	0.315776	no	down	ref_gene	mRNA	76.06	86.71	108.42	105.06	113.59	104.88	78.56	73.11	83.62	98.95	87.52	75.94	99.12	82.95
MAB_2509c	MAB_2509c	hypothetical protein	1.404	0.489826	0.0735486	1	no	up	ref_gene	mRNA	25.16	18.1	23.8	13.95	10.01	13.31	26.56	32.91	17.68	15.03	27.76	26.15	17.3883	24.3483
MAB_3240c	MAB_3240c	Probable ammonia channel %28ammonia transporter%29	1.26	0.332864	0.0735655	0.315776	no	up	ref_gene	mRNA	27.96	22.39	25.78	27.81	25.59	18.55	26.78	30.92	26.99	17.39	42.03	39.1	24.68	30.535
MAB_0626	MAB_0626	Probable 4-hydroxy-2-oxovalerate aldolase %28Hoa%29 %2F pyruvate carboxyltransferase	1.163	0.217608	0.0737355	0.316235	no	up	ref_gene	mRNA	48.89	31.54	41.17	42.03	39.13	36.91	55.47	42.65	45.66	39.98	46.37	43.9	39.945	45.6717
MAB_2546	MAB_2546	Probable amidohydrolase	1.301	0.379796	0.0738336	0.316316	no	up	ref_gene	mRNA	70.85	55.34	83.33	45.31	56.92	38.42	96.89	108.27	46.34	48.05	79.4	68.65	58.3617	74.6
MAB_3053	MAB_3053	Putative glutamate ABC transporter%2C permease	0.861	-0.216298	0.0738808	0.316316	no	down	ref_gene	mRNA	28.34	29.82	33.23	38.07	28.25	31.8	27.23	28.26	25.65	30.82	27.23	20.11	31.585	26.55
MAB_2584	MAB_2584	Putative esterase	1.262	0.335222	0.0743932	0.3181	no	up	ref_gene	mRNA	21.06	16.46	15.49	15.26	12	10.74	23.18	23.75	16.54	12.51	19.14	18.64	15.1683	18.96
MAB_3981c	MAB_3981c	Probable zinc metalloprotease	0.831	-0.266583	0.074434	0.3181	no	down	ref_gene	mRNA	102.44	102.38	130	118.68	161.02	149.46	96.01	86.59	94.7	130.7	104.42	106.3	127.33	103.12
MAB_3096c	MAB_3096c	Dihydrodipicolinate reductase DapB	0.831	-0.267071	0.0744881	0.3181	no	down	ref_gene	mRNA	107.24	114.42	110.43	144.5	126.47	135.51	104.57	72.29	110.21	120.09	111.95	81.91	123.095	100.17
MAB_1073c	MAB_1073c	Probable acyl-CoA dehydrogenase FadE	1.208	0.272445	0.0747616	0.318724	no	up	ref_gene	mRNA	49.24	32.57	32.4	47.59	39.66	35.46	42.85	48.28	46.16	37.44	56.09	51.26	39.4867	47.0133
MAB_3292c	MAB_3292c	DNA-binding protein HU homolog %28Histone-like%29	1.224	0.291272	0.0750122	0.319447	no	up	ref_gene	mRNA	449.86	478.67	544.98	543.59	474.36	548.94	803.61	423.11	767.2	565.16	662.18	418.47	506.733	606.622
MAB_1868c	MAB_1868c	hypothetical protein	0.88	-0.184182	0.075059	0.319447	no	down	ref_gene	mRNA	18.6	19.01	29.37	23.18	23.58	21.36	20.86	19.36	19.85	20.12	19.21	16.22	22.5167	19.27
MAB_4116c	MAB_4116c	Putative membrane protein%2C MmpL	0.806	-0.312007	0.075131	0.319482	no	down	ref_gene	mRNA	164.82	221.47	207.35	244.46	258.39	274.13	180.57	134.27	174.72	243.57	204.99	137.63	228.437	179.292
MAB_3874c	MAB_3874c	Putative dioxygenase	1.299	0.377882	0.0755787	0.32065	no	up	ref_gene	mRNA	618.67	544.86	441.64	349.16	231	297.12	531.4	612.24	420.3	496.81	516.3	610.01	413.742	531.177
MAB_4307	MAB_4307	Possible arylsulfatase AtsA	1.225	0.292381	0.07567	0.32065	no	up	ref_gene	mRNA	91.04	93.72	91.32	126.65	115.13	116.86	161.33	137.43	160.14	118.43	102	84.8	105.787	127.355
MAB_2430c	MAB_2430c	hypothetical protein	0.852	-0.230507	0.0757088	0.32065	no	down	ref_gene	mRNA	135.3	120.82	156.37	143.09	174.48	146.91	133.46	96.13	144.34	135.94	106.18	115.23	146.162	121.88
MAB_3882c	MAB_3882c	Glycerol-3-phosphate dehydrogenase 1 GlpD1	0.811	-0.302414	0.0757211	0.32065	no	down	ref_gene	mRNA	85.61	55.25	68.49	56.91	52.88	59.36	40.54	50.02	39.22	55.84	46.85	68.5	63.0833	50.1617
MAB_3997c	MAB_3997c	Probable transcriptional regulatory protein	1.275	0.350379	0.075726	0.32065	no	up	ref_gene	mRNA	16.16	19.07	23.34	14.43	12.64	11.88	21.76	26.64	15.59	11.98	20.02	25.88	16.2533	20.3117
MAB_4196	MAB_4196	Thiamine biosynthesis protein ThiC	0.868	-0.20477	0.0760026	0.320769	no	down	ref_gene	mRNA	237.94	257.38	281.84	342.63	274.33	283.43	214.61	208.97	249.96	272.55	254.09	218.04	279.592	236.37
MAB_3810	MAB_3810	Putative hydrolase%2C alpha%2Fbeta fold	1.195	0.256902	0.0760423	0.320769	no	up	ref_gene	mRNA	22.39	19.56	19.72	23.62	15.95	16.53	26.47	26.15	24.99	16.46	21	23.35	19.6283	23.07
MAB_1833	MAB_1833	hypothetical protein	1.224	0.291734	0.076054	0.320769	no	up	ref_gene	mRNA	29.14	41.68	39.15	30.24	33.01	26.63	44.47	55.95	42.65	30.28	31.82	35.66	33.3083	40.1383
MAB_0900c	MAB_0900c	Putative phenylacetic acid degradation protein PaaN	1.332	0.413111	0.0760584	0.320769	no	up	ref_gene	mRNA	12.12	16.2	25.33	19.92	9.69	8.66	26.49	20.24	19.58	15.29	24.28	12.41	15.32	19.715
MAB_4134	MAB_4134	Putative lipase	1.213	0.278759	0.0761107	0.320769	no	up	ref_gene	mRNA	58	75.38	68.65	50.77	58.48	58.6	76.77	104.55	64.03	52.05	58.76	86.03	61.6467	73.6983
MAB_4319	MAB_4319	hypothetical protein	1.253	0.325118	0.0761385	0.320769	no	up	ref_gene	mRNA	43.4	72.42	57.86	44.77	49.59	45.73	71.85	89.86	48.84	40.93	60	76.55	52.295	64.6717
MAB_4074c	MAB_4074c	Lipoprotein LpqH precursor	0.78	-0.359069	0.0762471	0.320923	no	down	ref_gene	mRNA	13.43	8.71	20.07	14.01	8.55	12.9	11.2	12.46	6.64	8.21	8.85	11.6	12.945	9.82667
MAB_2437c	MAB_2437c	Hypothetical protein	1.16	0.213942	0.0763472	0.320923	no	up	ref_gene	mRNA	355.69	400.45	348.04	441.17	347.02	424.17	529.18	421.64	513.18	399.2	414.86	376.98	386.09	442.507
MAB_2929c	MAB_2929c	Putative urate oxidase	1.227	0.295568	0.0763674	0.320923	no	up	ref_gene	mRNA	123.02	72.1	104.76	103.44	151.1	120.63	136.74	118.68	170.21	124.17	138.13	126.01	112.508	135.657
MAB_1171c	MAB_1171c	hypothetical protein	1.313	0.392797	0.0765613	0.321467	no	up	ref_gene	mRNA	26.64	30.95	30.31	18.55	29.57	18.12	39.38	52.63	32.22	16.44	25.8	33.57	25.69	33.34
MAB_4768c	MAB_4768c	Putative membrane protein%2C MmpL	1.212	0.277109	0.0766674	0.321643	no	up	ref_gene	mRNA	12.41	10.68	14.93	13.18	11.65	10.53	19.35	19.52	12.92	9.03	12.37	14.19	12.23	14.5633
MAB_1514	MAB_1514	Putative MutT%2FNUDIX-family protein	0.838	-0.254607	0.0767913	0.321893	no	down	ref_gene	mRNA	33.84	49.39	59.54	43.63	54.35	38.71	47.67	47.4	34.35	28.88	33.89	37.29	46.5767	38.2467
MAB_2683c	MAB_2683c	hypothetical protein	0.826	-0.275859	0.0769459	0.322223	no	down	ref_gene	mRNA	123.35	94.1	139.72	151.74	155.92	147.7	92.86	88.43	111.23	136.76	113.17	127.81	135.422	111.71
MAB_3349	MAB_3349	hypothetical protein	0.88	-0.184183	0.0769987	0.322223	no	down	ref_gene	mRNA	48.54	49.24	57.56	59.83	61.04	56.64	49.28	56.82	46.3	47.85	47.49	39.52	55.475	47.8767
MAB_3690	MAB_3690	Hypothetical protein	1.166	0.220963	0.0775584	0.323429	no	up	ref_gene	mRNA	136.22	202.26	166.81	187.04	136.23	152.96	179.15	179.18	173.7	210.29	210.24	168.44	163.587	186.833
MAB_1100c	MAB_1100c	Hypothetical protein	0.902	-0.148949	0.0775779	0.323429	no	down	ref_gene	mRNA	71.5	89.19	89.05	86.37	77.64	84.58	69.7	73.34	71.57	80.29	72.98	71.15	83.055	73.1717
MAB_4390	MAB_4390	Putative ABC transporter%2C periplasmic substrate-binding	1.098	0.135014	0.0776095	0.323429	no	up	ref_gene	mRNA	120.06	142.18	145.39	143	141.21	141.09	154.64	144.39	165.37	144.56	145.44	141.14	138.822	149.257
MAB_1162c	MAB_1162c	hypothetical protein	1.288	0.364632	0.0776306	0.323429	no	up	ref_gene	mRNA	47.72	53.41	81.27	71.28	42.64	53.12	87.84	45.76	84.14	67.62	103.44	47	58.24	72.6333
MAB_1992c	MAB_1992c	Probable polyprenyl synthetase	0.856	-0.224069	0.0776676	0.323429	no	down	ref_gene	mRNA	82.08	128.08	126.75	123.3	113.54	123.09	93.18	91.46	86.73	118.54	104.36	87.21	116.14	96.9133
MAB_4133c	MAB_4133c	hypothetical protein	0.849	-0.235523	0.0776747	0.323429	no	down	ref_gene	mRNA	28.71	37.61	44.74	42.48	40.78	43.19	27.78	30.29	29.89	41.23	34.99	31.88	39.585	32.6767
MAB_1613	MAB_1613	Probable glutamate 5-kinase %28ProB%29	0.833	-0.263814	0.0777832	0.323612	no	down	ref_gene	mRNA	66.88	80.29	82.28	69.49	114.5	83.23	69.72	86.01	70.97	68.21	55.14	56.07	82.7783	67.6867
MAB_4750	MAB_4750	Putative short chain dehydrogenase%2Freductase	0.829	-0.271395	0.0778648	0.323682	no	down	ref_gene	mRNA	348.23	245.25	320.85	324.02	214.7	290.22	232.09	275.2	155.2	259.41	246.18	250.97	290.545	236.508
MAB_4929	MAB_4929	hypothetical protein	0.869	-0.203323	0.0779898	0.323933	no	down	ref_gene	mRNA	23.78	29.05	38.49	32.02	24.65	27.45	24.43	25.05	20.12	27.93	26.2	24.27	29.24	24.6667
MAB_0519	MAB_0519	Peptidase S13 %28D-alanyl-D-alanine carboxypeptidase	0.905	-0.144596	0.0782013	0.324491	no	down	ref_gene	mRNA	83.23	89.19	107.49	99.95	96.54	95.11	83.37	74.05	88.61	88.17	88.26	81.7	95.2517	84.0267
MAB_3452c	MAB_3452c	Probable carboxylesterase LipT	1.124	0.16901	0.0782539	0.324491	no	up	ref_gene	mRNA	28.95	24.27	33.16	29.61	23.17	24.22	31.7	32.59	26.75	29.36	28.71	30.37	27.23	29.9133
MAB_1761	MAB_1761	Hypothetical protein	1.177	0.235702	0.0783462	0.324605	no	up	ref_gene	mRNA	21.22	30.16	24.66	23.52	20.47	19.53	28.25	32.8	23.56	21.36	27.05	28.67	23.26	26.9483
MAB_4643c	MAB_4643c	Amidase family protein	0.782	-0.355501	0.0786949	0.325731	no	down	ref_gene	mRNA	142.92	91.39	128.02	97.89	89.95	107.08	57.41	78.73	56.19	109.77	83.49	116.14	109.542	83.6217
MAB_4284c	MAB_4284c	Hypothetical protein	1.356	0.438995	0.0787482	0.325731	no	up	ref_gene	mRNA	195.04	121.97	194.84	148.08	290.71	246.94	213.9	149.67	377.32	366.46	215.29	257.01	199.597	263.275
MAB_4230c	MAB_4230c	F420-dependent glucose-6-phosphate dehydrogenase	1.141	0.190568	0.0788176	0.325749	no	up	ref_gene	mRNA	548.26	597.03	530.89	486.12	451.67	486.89	574.44	508.51	560.99	553.62	607.99	671.08	516.81	579.438
MAB_4229c	MAB_4229c	hypothetical protein	0.878	-0.188068	0.0792732	0.327362	no	down	ref_gene	mRNA	426.3	425.21	416.1	426.39	449.49	439.32	357.77	312.05	338.41	445.06	380.3	410.53	430.468	374.02
MAB_4619	MAB_4619	Probable citrate synthase	1.22	0.286431	0.0793686	0.327486	no	up	ref_gene	mRNA	26.75	31.27	32.11	27.78	28.35	20.64	37.24	41.85	33.47	20.15	26.27	41.13	27.8167	33.3517
MAB_0328	MAB_0328	Putative acyl-CoA dehydrogenase	1.252	0.324387	0.0798355	0.32914	no	up	ref_gene	mRNA	41.88	37.13	44.02	57.42	41.4	51.16	58.08	41.29	63.36	53.66	80.8	36.84	45.5017	55.6717
MAB_1776	MAB_1776	Bacteriophage protein	1.419	0.505206	0.0803819	0.331034	no	up	ref_gene	mRNA	7.77	10.83	11.51	4.64	4.14	3.72	11.23	13.42	7.76	7.44	7.77	11.9	7.10167	9.92
MAB_4300	MAB_4300	Putative hydrolase%2C alpha%2Fbeta fold	1.154	0.206465	0.080427	0.331034	no	up	ref_gene	mRNA	44.17	46.26	56.41	49.52	34.84	40.69	56.96	42.19	48.73	48.02	57.81	52.75	45.315	51.0767
MAB_2357	MAB_2357	HAD-superfamily hydrolase	0.882	-0.181627	0.0805747	0.331369	no	down	ref_gene	mRNA	37.3	38.96	53.69	40.87	46.62	42.08	35.25	38.53	39.44	37.83	41.14	30.95	43.2533	37.19
MAB_3376	MAB_3376	hypothetical protein	1.137	0.185642	0.0807999	0.332022	no	up	ref_gene	mRNA	268.62	208.38	277.99	228.77	209.97	237.36	272.85	258.2	216.64	285.77	293.58	274.59	238.515	266.938
MAB_2301	MAB_2301	Putative membrane protein%2C mmpL	1.095	0.130709	0.0810958	0.332815	no	up	ref_gene	mRNA	57.51	58.08	66.52	63.3	69.9	61.44	73.35	64.7	71.1	64.31	68.19	61.82	62.7917	67.245
MAB_1054	MAB_1054	Putative ATP-dependent DNA helicase PcrA	0.821	-0.284792	0.0811257	0.332815	no	down	ref_gene	mRNA	98.36	113.99	139.33	152.33	150.68	148.58	98.59	83.1	105.44	140.62	127.06	85.18	133.878	106.665
MAB_2592c	MAB_2592c	hypothetical protein	1.258	0.330897	0.0811962	0.332831	no	up	ref_gene	mRNA	393.34	549.99	365.39	314.43	242.99	286.91	448.26	479.36	355.8	385.83	453.49	571.06	358.842	448.967
MAB_3003c	MAB_3003c	Probable deoxyuridine 5-triphosphate nucleotidohydrolase	0.844	-0.245265	0.0814667	0.333395	no	down	ref_gene	mRNA	247.48	294.05	315.72	310.59	308.31	328.46	211.52	186.38	221.13	310.34	276.09	279.61	300.768	247.512
MAB_0325c	MAB_0325c	Hypothetical protein	0.737	-0.440401	0.0814671	0.333395	no	down	ref_gene	mRNA	214.59	69.47	136.08	133.83	87.76	88.8	89.53	90.31	85.13	56.39	78.87	132.08	121.755	88.7183
MAB_4437	MAB_4437	Probable acyl-CoA dehydrogenase FadE	1.249	0.320924	0.0817202	0.333886	no	up	ref_gene	mRNA	3227.06	2218.78	1729.85	1786.94	2416.72	1941.95	2968.82	3182.38	3065.56	1899.96	2338.89	3096.18	2220.22	2758.63
MAB_2730	MAB_2730	Probable aconitate hydratase ACN	1.228	0.296841	0.0821429	0.335144	no	up	ref_gene	mRNA	428.07	244.42	257.71	262.95	321.39	265.61	374.05	412.34	440.52	268.96	310.84	358.67	296.692	360.897
MAB_0896c	MAB_0896c	Putative pyruvate dehydrogenase E1 component%2C beta subunit	1.308	0.387478	0.0823279	0.335144	no	up	ref_gene	mRNA	34.09	46.14	47.85	63.47	25.13	39.6	71.48	53.18	61.42	51.2	62.75	27.19	42.7133	54.5367
MAB_3366	MAB_3366	Possible glycosyl transferase	0.888	-0.171281	0.0823362	0.335144	no	down	ref_gene	mRNA	56.98	52.95	70.79	63.71	67.29	60.03	56.96	60.57	58.43	53.1	50.6	42.99	61.9583	53.775
MAB_3844c	MAB_3844c	Putative short-chain dehydrogenase%2Freductase	1.162	0.217007	0.0824056	0.335144	no	up	ref_gene	mRNA	34.61	36.01	35.19	32.97	29.16	27.59	48.71	40.13	37.49	28.04	32.9	36.58	32.5883	37.3083
MAB_3050	MAB_3050	Putative glutamate ABC transporter%2C ATP-binding protein	1.253	0.325557	0.0824132	0.335144	no	up	ref_gene	mRNA	88.52	196.32	136.05	119.82	78.9	107.79	141.49	151.59	128.55	140.95	145.48	183.39	121.233	148.575
MAB_4904	MAB_4904	hypothetical protein	0.883	-0.180236	0.0824906	0.335144	no	down	ref_gene	mRNA	36.1	47.01	54.74	54.98	41.4	45.68	37.88	45.47	38.1	40.91	39.67	38.88	46.6517	40.1517
MAB_0869c	MAB_0869c	Probable resuscitation-promoting factor RpfA	0.874	-0.194903	0.082497	0.335144	no	down	ref_gene	mRNA	791.78	937.97	846.93	785.24	947.17	985.98	741.48	805.13	793.81	809.11	777.74	612.88	882.512	756.692
MAB_3666	MAB_3666	Hypothetical protein	1.11	0.150445	0.0825929	0.335261	no	up	ref_gene	mRNA	226.59	224.48	227.18	237.46	211.19	205.19	271.56	245.29	243.11	220.25	226.17	258	222.015	244.063
MAB_4144	MAB_4144	hypothetical protein	0.877	-0.190087	0.0827658	0.335691	no	down	ref_gene	mRNA	4578.36	3654.54	4233.64	4742.51	4879.5	4866.5	3959.38	3150.23	4397.2	4828.11	4126.24	3877.85	4492.51	4056.5
MAB_2565c	MAB_2565c	Putative transcriptional regulator%2C ArsR family	0.794	-0.333429	0.0829234	0.336058	no	down	ref_gene	mRNA	35.35	34.3	42.55	32.96	22.24	30.01	16.23	28.89	21.71	27.42	33.17	26.18	32.9017	25.6
MAB_4154c	MAB_4154c	hypothetical protein	0.877	-0.189897	0.0834824	0.337777	no	down	ref_gene	mRNA	38.95	40.69	47.86	44.09	51.75	45.38	39.89	35.19	40.21	43.01	39.77	32.41	44.7867	38.4133
MAB_3525c	MAB_3525c	Possible molybdenum cofactor biosynthesis protein MoeB1	1.182	0.241647	0.0837319	0.33823	no	up	ref_gene	mRNA	906.38	844.14	782.12	630.54	564.16	596.2	808.81	852.2	767.42	760.74	861.43	979.17	720.59	838.295
MAB_1629c	MAB_1629c	hypothetical protein	1.246	0.317172	0.0837972	0.33823	no	up	ref_gene	mRNA	11.54	7.7	17.68	12.14	11.17	8.48	18.52	16.24	13.33	9.14	12.51	13.71	11.4517	13.9083
MAB_3246c	MAB_3246c	Probable chromosome partition protein Smc	0.863	-0.212477	0.0839015	0.338378	no	down	ref_gene	mRNA	40.69	50.07	60.56	60.01	54.42	57.87	46.88	39.46	47.23	51.58	50.15	36.17	53.9367	45.245
MAB_2050	MAB_2050	Putative HTH-type transcriptional regulator AraC	1.128	0.173325	0.0840277	0.338614	no	up	ref_gene	mRNA	212.69	283.36	248.91	241.38	268.76	240.54	287.95	293.13	279.23	219.57	266.64	311.66	249.273	276.363
MAB_2055	MAB_2055	MaoC-like dehydratase	0.81	-0.303116	0.0843137	0.339414	no	down	ref_gene	mRNA	77.86	38.16	65.39	54.25	64.82	72.36	43.36	45.21	53.78	56.78	49.85	48.54	62.14	49.5867
MAB_0263	MAB_0263	Possible osmoprotectant %28glycine betaine%2F carnitine%2Fcholine%2Fl-proline%29 ABC transporter ProW	0.836	-0.259163	0.0843859	0.339414	no	down	ref_gene	mRNA	31.26	31.05	44.48	38.91	28.92	30.01	24.09	28.93	19.48	32.61	33.4	28.25	34.105	27.7933
MAB_3796c	rplR	50S ribosomal protein L18	0.842	-0.247503	0.0846215	0.339414	no	down	ref_gene	mRNA	553.33	463.26	635.37	608.43	762.55	681.25	540.59	398.74	611.61	566.93	516.94	429.15	617.365	510.66
MAB_0450c	MAB_0450c	Putative ABC transport system membrane protein	0.797	-0.327555	0.0846254	0.339414	no	down	ref_gene	mRNA	92.44	82.56	129.88	90.31	126.44	114.08	69.05	65	61.74	129.65	81.96	83.18	105.952	81.7633
MAB_1654	MAB_1654	Probable sulfate ABC transporter%2C permease protein CysW	0.801	-0.320001	0.0849239	0.339414	no	down	ref_gene	mRNA	94.2	49.12	83.63	75.94	85.28	93.63	59.9	44.71	54.74	83.61	66.49	68.4	80.3	62.975
MAB_0549c	MAB_0549c	Putative heme%2Fhemin ABC transporter%2C permease protein	0.829	-0.270304	0.0849356	0.339414	no	down	ref_gene	mRNA	25.81	32.45	43.19	46.26	31.64	35.18	28.51	23.65	25.88	32.25	38.35	23.85	35.755	28.7483
MAB_4223	MAB_4223	Probable glutamine-binding protein GlnH	1.209	0.273533	0.0849485	0.339414	no	up	ref_gene	mRNA	55.03	54.52	50.58	58.75	51.06	41.59	76.28	85.63	60.48	39.87	53.1	56.74	51.9217	62.0167
MAB_1369	MAB_1369	Probable citrate lyase beta chain	0.883	-0.179539	0.0849629	0.339414	no	down	ref_gene	mRNA	69.54	65.07	83.66	73.68	90.76	83.37	64.09	63.75	61.83	74.51	68.22	69.48	77.68	66.98
MAB_1034c	MAB_1034c	hypothetical protein	1.304	0.382651	0.084968	0.339414	no	up	ref_gene	mRNA	20.22	14.88	18.73	14.14	17.36	10.62	25.63	29.1	15.75	11.61	17.21	24.68	15.9917	20.6633
MAB_1524c	MAB_1524c	hypothetical protein	1.099	0.136401	0.0849721	0.339414	no	up	ref_gene	mRNA	65.63	72.97	78.39	75.06	63.46	68.74	70.01	78.12	73.53	80.09	74.09	79.69	70.7083	75.9217
MAB_2986c	MAB_2986c	Probable uroporphyrinogen decarboxylase %28HemE%29	0.843	-0.246955	0.0852895	0.340092	no	down	ref_gene	mRNA	144.9	155.58	192.15	196.41	181.26	205.51	135.33	121.1	144.7	194.87	162.03	123.98	179.302	147.002
MAB_4283c	MAB_4283c	Conserved hypothetical protein %28isoniazid inductible gene protein IniA%3F%29	1.238	0.308545	0.0853015	0.340092	no	up	ref_gene	mRNA	38.28	29.86	47	35.34	57.89	46.43	43.36	40.81	64.34	61.58	42.61	54.23	42.4667	51.155
MAB_1135c	MAB_1135c	Probable membrane protein%2C MmpS	1.175	0.232887	0.0853457	0.340092	no	up	ref_gene	mRNA	60.45	75.41	65.92	52.63	63.36	61.13	80.18	88.93	65.58	57.63	73.75	75.97	63.15	73.6733
MAB_0122	MAB_0122	hypothetical protein	0.911	-0.1347	0.0854825	0.340366	no	down	ref_gene	mRNA	98.84	114.13	136.41	118.65	124.02	110.26	107.54	97.54	101.29	112.7	106.26	98.81	117.052	104.023
MAB_1895c	MAB_1895c	hypothetical protein	1.128	0.173829	0.0859492	0.341634	no	up	ref_gene	mRNA	82.34	94.25	89.38	102.71	89.2	92.92	104.16	100.06	119.38	98.98	101.41	84.28	91.8	101.378
MAB_1616	MAB_1616	Hypothetical protein	1.171	0.228206	0.0859693	0.341634	no	up	ref_gene	mRNA	320.85	476.08	398.29	355.78	283.86	330.96	417.11	344.91	386.74	440.56	463.66	438.62	360.97	415.267
MAB_0552c	MAB_0552c	Probable conserved lipoprotein LpqF	0.861	-0.215754	0.0860635	0.341634	no	down	ref_gene	mRNA	109.15	119.72	133.11	142.26	149.44	142.39	104.51	95.33	107.75	140.23	116.6	104.01	132.678	111.405
MAB_3530c	MAB_3530c	hypothetical protein	0.862	-0.214922	0.0861252	0.341634	no	down	ref_gene	mRNA	64.42	55.15	76.25	75.68	75.19	80.49	64.68	52.13	64.84	64.72	65.44	47.77	71.1967	59.93
MAB_2199c	MAB_2199c	Probable precorrin-8X methylmutase CobH	0.842	-0.248598	0.0861933	0.341634	no	down	ref_gene	mRNA	39.91	49.57	53.48	45.95	43.22	50.18	33.6	34.45	31.39	48	49.64	35.48	47.0517	38.76
MAB_4484	MAB_4484	Probable aldehyde dehydrogenase	1.176	0.233797	0.0863885	0.341634	no	up	ref_gene	mRNA	14.69	13	20.04	18.35	12.48	12.54	23.01	18.92	15.99	14.98	16.27	15.4	15.1833	17.4283
MAB_1707	MAB_1707	Deoxyguanosinetriphosphate triphosphohydrolase-like protein	0.907	-0.14096	0.0864516	0.341634	no	down	ref_gene	mRNA	30.17	37.6	46.51	37.2	34.69	36.12	34.09	33.7	31.84	32.62	32.57	31.8	37.0483	32.77
MAB_0804	MAB_0804	Hypothetical protein	0.892	-0.164208	0.0864517	0.341634	no	down	ref_gene	mRNA	40.19	49.65	47.55	46.63	45.38	42.89	43.53	41.63	33.51	37.32	44.85	38.02	45.3817	39.81
MAB_0620c	MAB_0620c	Hypothetical protein	1.183	0.242773	0.0867594	0.341634	no	up	ref_gene	mRNA	24.61	30.73	30.98	28.55	19.98	19.79	34.04	33.71	26.84	21.48	29.58	33.74	25.7733	29.8983
MAB_3889	MAB_3889	Putative triacylglycerol lipase precursor	1.222	0.289817	0.0868053	0.341634	no	up	ref_gene	mRNA	11.31	16.67	18.53	15.1	8.09	11.43	16.69	20.32	12.88	14.87	16.08	15.75	13.5217	16.0983
MAB_3325c	MAB_3325c	Probable saccharopine dehydrogenase	1.156	0.209529	0.0868654	0.341634	no	up	ref_gene	mRNA	18.71	18.39	23.95	20.38	16.82	17.25	23.74	27.87	22.73	15.55	19.55	21.3	19.25	21.79
MAB_1055c	MAB_1055c	Conserved hypothetical protein %28peptidase%3F%29	0.866	-0.208185	0.0869191	0.341634	no	down	ref_gene	mRNA	528.98	830.61	592.23	612.24	610.45	678.9	524.27	575.44	510.76	580.76	567.87	518.14	642.235	546.207
MAB_0520	MAB_0520	hypothetical protein	0.891	-0.166433	0.0870328	0.341634	no	down	ref_gene	mRNA	29.13	34.21	44.55	40.63	38.63	35.93	30.87	36.53	33.62	30.02	28.72	34.04	37.18	32.3
MAB_4877c	MAB_4877c	hypothetical protein	1.272	0.346814	0.0870707	0.341634	no	up	ref_gene	mRNA	890.75	1456.72	935.43	920.77	701.25	800.07	1045.53	1731.67	754.99	1034.93	1162.7	1438.29	950.832	1194.68
MAB_2433	MAB_2433	Molybdenum ABC transporter ModA%2C periplasmic	0.853	-0.229897	0.0870727	0.341634	no	down	ref_gene	mRNA	43.74	46.73	53.96	64.39	60.9	55.26	45.05	35.76	46.13	53.91	48.91	40.69	54.1633	45.075
MAB_2642c	MAB_2642c	Probable prolipoprotein diacylglyceryl transferase	0.833	-0.262931	0.0870824	0.341634	no	down	ref_gene	mRNA	170.65	150.36	177.66	186.98	206.52	215	173.1	131.28	176.9	168.78	154.47	99.69	184.528	150.703
MAB_2845	MAB_2845	Probable trans-aconitate methyltransferase	1.193	0.254702	0.0870937	0.341634	no	up	ref_gene	mRNA	171.12	252.21	235.46	255.12	218.5	248.58	283.55	205.35	304.36	306.57	307.7	201.89	230.165	268.237
MAB_3761c	MAB_3761c	hypothetical protein	1.227	0.294642	0.0871603	0.341634	no	up	ref_gene	mRNA	62.33	55.3	43.07	47.81	50.01	44.24	67.2	71.12	68.17	39.19	50.66	72.19	50.46	61.4217
MAB_3510c	MAB_3510c	Putative dienelactone hydrolase	1.136	0.183583	0.0871672	0.341634	no	up	ref_gene	mRNA	108.94	125.3	108.36	121.5	111.58	106.77	139.75	107.99	134.15	126.71	141.6	110.5	113.742	126.783
MAB_4789c	MAB_4789c	Hypothetical protein	0.83	-0.269662	0.087213	0.341634	no	down	ref_gene	mRNA	199.43	172.49	241.92	218.34	206.25	264.88	157.22	161.06	123.68	233.89	173.84	205.83	217.218	175.92
MAB_2403	MAB_2403	hypothetical protein	0.774	-0.369747	0.0872345	0.341634	no	down	ref_gene	mRNA	922.51	1027.38	1364.33	1584.6	1261.63	1549.95	930.18	589.83	960.49	1459.1	1217.3	637.77	1285.07	965.778
MAB_3785c	MAB_3785c	Probable conserved lipoprotein LppF	1.161	0.215713	0.087397	0.342003	no	up	ref_gene	mRNA	64.47	76.09	85.05	90.96	86.97	79.21	106.88	72.22	104.75	79.47	105.99	78.54	80.4583	91.3083
MAB_2488c	MAB_2488c	Conserved hypothetical protein %289 kDa antigen%29	1.143	0.192448	0.0876618	0.342653	no	up	ref_gene	mRNA	830.27	715.27	758.29	592.75	650.7	625.63	750.11	753.74	815.46	765.76	727.8	879.21	695.485	782.013
MAB_2827c	MAB_2827c	Carbamoyl-phosphate synthase large chain %28CarB%29	0.885	-0.175536	0.0876999	0.342653	no	down	ref_gene	mRNA	113.46	107.44	110.43	119.69	123.63	107.63	99.8	94.57	111.34	109.4	89.54	86.4	113.713	98.5083
MAB_0848c	MAB_0848c	Hypothetical protein	1.267	0.341463	0.0880609	0.343795	no	up	ref_gene	mRNA	26.66	50.43	34.92	41.06	22.39	30.22	52.46	55.96	35.77	36.43	43.88	32.67	34.28	42.8617
MAB_3973c	MAB_3973c	Possible cytochrome C-type biogenesis protein CcsA	0.864	-0.211533	0.0883758	0.344377	no	down	ref_gene	mRNA	67.56	52.71	67.38	67.85	64.49	65.87	50.31	47.86	59.51	65.05	56.5	46.27	64.31	54.25
MAB_3853	MAB_3853	hypothetical protein	0.839	-0.25358	0.0883901	0.344377	no	down	ref_gene	mRNA	113.45	159.34	131.74	159.97	114	149.93	99.69	88.26	111.59	140	127.76	114.63	138.072	113.655
MAB_4634c	MAB_4634c	Putative TetR-family transcriptional regulator	1.153	0.204787	0.0884166	0.344377	no	up	ref_gene	mRNA	258.56	241.54	239.72	227.4	258.51	212.91	327.08	300.68	289.05	211.11	221.14	288.61	239.773	272.945
MAB_2832c	MAB_2832c	PyrR bifunctional protein %28Pyrimidine operon regulatory protein%3B Uracil phosphoribosyltransferase%29	0.876	-0.190526	0.0885922	0.344671	no	down	ref_gene	mRNA	178.4	262.16	231.94	211.23	235.15	240.7	191.8	184.57	196.22	214.94	208.67	172.96	226.597	194.86
MAB_1221	MAB_1221	Possible 4-carboxymuconolactone decarboxylase	0.794	-0.332393	0.0886298	0.344671	no	down	ref_gene	mRNA	25.47	15.09	36.49	30.73	27.8	34.09	23.91	23.16	21.9	18.59	17.7	26.24	28.2783	21.9167
MAB_2008	MAB_2008	Putative cell division protein FtsQ	0.858	-0.220834	0.0887089	0.344703	no	down	ref_gene	mRNA	30.16	30.69	41.06	34.28	43.17	37.46	33.51	29.87	32.92	30.48	33.2	21.83	36.1367	30.3017
MAB_0742c	MAB_0742c	Probable thioredoxin ThiX	1.213	0.278375	0.0888171	0.344703	no	up	ref_gene	mRNA	292.7	385.93	298.68	249.65	205.53	195.83	305.74	322.47	291.6	294.5	360.25	375.78	271.387	325.057
MAB_3327c	MAB_3327c	Putative transcriptional regulator%2C AsnC family	1.18	0.238773	0.0888614	0.344703	no	up	ref_gene	mRNA	13.97	13.78	20.85	17.58	13.22	11.83	21.22	18.31	15.31	12.88	17.85	19.53	15.205	17.5167
MAB_0458	MAB_0458	Hypothetical protein	0.79	-0.339287	0.089029	0.344703	no	down	ref_gene	mRNA	29.32	26.02	50.71	35.42	51.23	47.91	27.61	31.71	19.21	41.55	31.78	32.61	40.1017	30.745
MAB_1519	MAB_1519	Hypothetical protein	0.863	-0.213195	0.089051	0.344703	no	down	ref_gene	mRNA	85.64	97.18	128.64	100.88	124.11	131.91	92.63	103.02	76.88	95.31	91.37	107.6	111.393	94.4683
MAB_3603c	MAB_3603c	Probable phosphomannomutase	0.878	-0.187655	0.0892581	0.34521	no	down	ref_gene	mRNA	102.45	141.15	145.31	136.28	159.83	137.14	118.56	103.07	116.69	130.65	123.09	112.07	137.027	117.355
MAB_4541	MAB_4541	Putative transcriptional regulator%2C TetR family	1.165	0.220577	0.0893201	0.34521	no	up	ref_gene	mRNA	25.67	32.86	36.77	29.63	21.89	24.27	32.5	34.9	27.14	28.06	37.97	34.26	28.515	32.4717
MAB_0539	MAB_0539	hypothetical protein	1.114	0.155272	0.0895967	0.346012	no	up	ref_gene	mRNA	97.09	127.04	113.69	110.04	105.56	98.12	131.87	132.75	115.52	98.45	120.34	113.65	108.59	118.763
MAB_0282	MAB_0282	hypothetical protein	0.865	-0.208579	0.0898061	0.346553	no	down	ref_gene	mRNA	30.77	41.54	63.57	46.49	42.69	39.62	42.47	38.2	33.67	34.97	39.56	33.54	44.1133	37.0683
MAB_0304	MAB_0304	Hypothetical protein	0.833	-0.263843	0.0899676	0.346909	no	down	ref_gene	mRNA	184.86	198.07	228.56	189.29	250.57	217.83	137.18	198.24	119.12	188.85	171.24	228.81	211.53	173.907
MAB_1516	MAB_1516	hypothetical protein	0.834	-0.261114	0.0900393	0.346914	no	down	ref_gene	mRNA	91.1	151.56	130.46	133.67	150.86	140.31	109.56	81.05	94.03	124.18	134.09	108.28	132.993	108.532
MAB_0894c	MAB_0894c	Putative dihydrolipoamide dehydrogenase %28LpdA%29	1.364	0.447379	0.0901076	0.346914	no	up	ref_gene	mRNA	25.11	52.21	37.42	56.78	20.14	28.64	58.59	59.29	48.65	49.6	56.33	21.02	36.7167	48.9133
MAB_4853c	MAB_4853c	Probable cation-transporting ATPase G	0.844	-0.245291	0.0901889	0.34696	no	down	ref_gene	mRNA	58.97	46.09	66.08	48.42	49.25	47.03	35.24	42.19	34.78	47.5	41.59	58.38	52.64	43.28
MAB_3553	MAB_3553	Possible 2-isopropylmalate synthase	1.331	0.412735	0.0904338	0.347635	no	up	ref_gene	mRNA	10.65	21.56	23.86	14.99	7.43	9.44	20.31	22.54	13.15	15.48	19.01	23.16	14.655	18.9417
MAB_3277c	MAB_3277c	hypothetical protein	0.862	-0.213883	0.0906822	0.348323	no	down	ref_gene	mRNA	25.85	23.31	29.42	27.57	37.52	28.69	26.69	28.93	25.52	20.7	21.89	22.15	28.7267	24.3133
MAB_4004c	MAB_4004c	Conserved hypothetical protein %28excisionase%3F%29	0.857	-0.222838	0.0910491	0.349464	no	down	ref_gene	mRNA	369.27	583.21	545.12	552.54	448.32	565.11	438.79	390.45	410.03	489.12	497.53	347.88	510.595	428.967
MAB_0223	MAB_0223	Hypothetical protein	1.636	0.710234	0.0915031	0.350937	no	up	ref_gene	mRNA	140.33	152.81	112.23	25.61	25.39	44.91	166.9	142.16	113.01	107.83	194.92	161.24	83.5467	147.677
MAB_3014	MAB_3014	Putative FAD-dependent pyridine nucleotide-disulphide oxidoreductase%2C similar to mercuric reductases protein	1.155	0.207665	0.0916524	0.351182	no	up	ref_gene	mRNA	22.46	24.57	26.66	31.97	22.65	21.61	32.76	24.95	30.4	28.89	29.29	22.74	24.9867	28.1717
MAB_1139	MAB_1139	Probable 4-diphosphocytidyl-2-C-methyl-D-erythritol kinase	0.856	-0.223507	0.0917274	0.351182	no	down	ref_gene	mRNA	20.68	20.51	36.18	29.05	20.47	23.98	20.8	22.11	19.1	23.08	20.32	19.81	25.145	20.87
MAB_0179	MAB_0179	Probable fatty-acid-CoA ligase FadD	1.144	0.194375	0.0917855	0.351182	no	up	ref_gene	mRNA	355.85	340.96	330.46	320.2	402.73	355.14	407.79	495.01	371.17	314.05	353.01	434.59	350.89	395.937
MAB_0899c	MAB_0899c	Possible ethyl tert-butyl ether degradation protein EthD	1.546	0.628306	0.0918477	0.351182	no	up	ref_gene	mRNA	27.43	72.39	56.19	57.7	20.92	14.03	83.23	60.04	78.35	41.59	93.08	23.11	41.4433	63.2333
MAB_3116c	MAB_3116c	tRNA pseudouridine synthase B %28TruB%29	0.848	-0.237076	0.0921759	0.351853	no	down	ref_gene	mRNA	33.84	34.63	46.23	48.67	51.43	45.44	35.94	33.36	36.47	41.28	41.07	27.03	43.3733	35.8583
MAB_2545c	MAB_2545c	Hypothetical nitrilase%2Fcyanide hydratase and apolipoprotein N-acyltransferase	1.357	0.440784	0.0922082	0.351853	no	up	ref_gene	mRNA	215.98	173.85	248.43	128.59	80.65	94.4	254.35	295.93	131.27	132.68	250.78	190.65	156.983	209.277
MAB_1309c	MAB_1309c	Hypothetical protein	0.837	-0.25723	0.0922339	0.351853	no	down	ref_gene	mRNA	104.5	183.83	138.03	157.47	138.26	170.21	104.39	134.43	117.7	144.93	123.89	114.04	148.717	123.23
MAB_3963c	MAB_3963c	hypothetical protein	1.241	0.311432	0.0923483	0.352021	no	up	ref_gene	mRNA	10.71	11.03	16.72	12.08	7.83	7.78	15.86	16.8	10.77	10.93	13.04	12.84	11.025	13.3733
MAB_1121	MAB_1121	Probable arginine deiminase	1.172	0.229037	0.0926323	0.352759	no	up	ref_gene	mRNA	20.7	27.36	31.41	22.01	18.6	17.96	28.23	31.31	21.67	21.32	26.89	28.49	23.0067	26.3183
MAB_1495	MAB_1495	Probable oxidoreductase	0.886	-0.174202	0.0927393	0.352759	no	down	ref_gene	mRNA	64.35	49.65	60.47	60.79	63.05	61.49	51.31	54.17	44.04	55.71	49.73	57.55	59.9667	52.085
MAB_0367c	MAB_0367c	hypothetical protein	0.857	-0.222277	0.0927708	0.352759	no	down	ref_gene	mRNA	28.7	37.34	37.54	37.89	33.12	35.39	33.37	21.92	34.64	25.08	30.39	30.92	34.9967	29.3867
MAB_1116	MAB_1116	hypothetical protein	1.164	0.2195	0.0928524	0.352759	no	up	ref_gene	mRNA	20.96	17.29	25.05	21.3	16.4	20.32	28.03	23.53	21.32	17.09	22	26.39	20.22	23.06
MAB_3809c	MAB_3809c	Probable cutinase Cut4	0.838	-0.254563	0.0929514	0.352759	no	down	ref_gene	mRNA	128.77	131.06	163.83	190.33	181.04	186.54	130.91	108.75	143.32	166.54	145.53	105.63	163.595	133.447
MAB_3211c	MAB_3211c	Carbonic anhydrase %28carbonate dehydratase%29	0.838	-0.255122	0.0929648	0.352759	no	down	ref_gene	mRNA	420.17	312.69	475.56	460.43	515.3	488.48	322.51	285.85	327.79	471.21	378.61	399.74	445.438	364.285
MAB_3343	MAB_3343	hypothetical protein	0.904	-0.145478	0.0931948	0.353363	no	down	ref_gene	mRNA	64.15	59.6	67.93	63.36	62.81	58.2	52.61	50.24	55.21	57.18	57.81	59.89	62.675	55.49
MAB_0231	MAB_0231	hypothetical protein	0.704	-0.505985	0.0932108	1	no	down	ref_gene	mRNA	12	10.68	14.9	7.85	6.36	7.89	6.75	8.71	3.31	7.75	4.87	10.11	9.94667	6.91667
MAB_2892c	MAB_2892c	Pyridoxal biosynthesis lyase PdxS	1.184	0.243794	0.0932921	0.353424	no	up	ref_gene	mRNA	621.82	489.77	482.2	566.56	667.63	530.7	756.55	585.15	842.26	528.76	651	556.97	559.78	653.448
MAB_3552	MAB_3552	hypothetical protein	0.793	-0.333942	0.093352	0.353424	no	down	ref_gene	mRNA	100.21	207.33	172.78	159.8	127.23	168.5	93.56	101.92	92.98	171.81	151.33	114.69	155.975	121.048
MAB_1144c	MAB_1144c	Probable short-chain dehydrogenase%2Freductase	1.189	0.250236	0.093457	0.353554	no	up	ref_gene	mRNA	69.03	73.77	80.94	96.69	72.67	85.15	99.98	64.85	109.79	94.33	111.22	75.33	79.7083	92.5833
MAB_1632c	MAB_1632c	hypothetical protein	1.145	0.195513	0.0936172	0.353893	no	up	ref_gene	mRNA	19.53	24.94	25.82	29.99	25.36	23.95	32.47	26.11	31.7	27.52	26.88	22.61	24.9317	27.8817
MAB_3877c	rplJ	50S ribosomal protein L10	0.877	-0.189547	0.0940715	0.355342	no	down	ref_gene	mRNA	1388.51	1344.97	1317.5	1507.06	1453.35	1556.81	1354.92	1203.76	1466.28	1221.86	1154.51	986.9	1428.03	1231.37
MAB_4298c	MAB_4298c	hypothetical protein	1.163	0.217472	0.0943882	0.356064	no	up	ref_gene	mRNA	20.81	25.08	35.24	27.06	28.51	21.81	38.76	27.89	29.07	23.81	30.38	30.48	26.4183	30.065
MAB_3643	MAB_3643	Probable bifunctional protein acetyl-%2Fpropionyl-CoA carboxylase %28alpha chain%29 AccA3	1.179	0.237962	0.094405	0.356064	no	up	ref_gene	mRNA	278.21	203.07	223.64	226.02	220.02	220.5	323.24	248.71	342.16	207.25	249.66	222.4	228.577	265.57
MAB_3659c	MAB_3659c	Putative peptidase%2Famidohydrolase	0.922	-0.117734	0.09453	0.356267	no	down	ref_gene	mRNA	41.33	43.03	56.21	48.95	50.79	47.48	46.43	42.92	44	41.63	41.55	42.44	47.965	43.1617
MAB_4749c	MAB_4749c	Putative transcriptional regulator%2C TetR family	0.809	-0.306581	0.0946521	0.356459	no	down	ref_gene	mRNA	44.9	39.36	72.72	59.41	45.72	55.46	42.04	37.11	23.87	54.41	46.28	46.27	52.9283	41.6633
MAB_4169	MAB_4169	Possible lipid carrier protein or keto acyl-COA thiolase	1.311	0.391192	0.0947784	0.356666	no	up	ref_gene	mRNA	13.55	12.77	19.23	11.77	6.88	6.81	16.13	17.04	13.76	8.67	15.89	19.3	11.835	15.1317
MAB_3872c	MAB_3872c	Probable drug-transport integral membrane protein	0.859	-0.219059	0.0949909	0.356813	no	down	ref_gene	mRNA	137.16	149.44	181.08	183.49	150.7	169.07	138.54	109.73	131.47	174.82	144.37	112.27	161.823	135.2
MAB_3237c	MAB_3237c	Signal recognition particle protein Ffh	0.904	-0.145925	0.0950004	0.356813	no	down	ref_gene	mRNA	184.64	193.47	205.42	206.7	203.08	211.56	179.15	163.24	186.66	194.79	180.21	160.78	200.812	177.472
MAB_4587c	MAB_4587c	hypothetical protein	0.839	-0.253708	0.0951356	0.356813	no	down	ref_gene	mRNA	92.28	74.93	107.52	127.09	115.79	102.91	81.36	59.91	86.38	101.1	95.16	82.85	103.42	84.46
MAB_0135	MAB_0135	Hypothetical protein	1.21	0.274911	0.0952301	0.356813	no	up	ref_gene	mRNA	15.07	18.04	29.3	16.25	18.69	15.13	25.34	25.48	19.29	14.76	20.38	27.31	18.7467	22.0933
MAB_1225	MAB_1225	Putative ABC transporter%2C permease protein	0.871	-0.198546	0.0953227	0.356813	no	down	ref_gene	mRNA	52.08	67.77	90.2	86.69	73.54	68.52	70.68	58.57	56.23	68.37	65.2	53.72	73.1333	62.1283
MAB_2702c	MAB_2702c	DNA polymerase IV family	0.882	-0.181784	0.0953981	0.356813	no	down	ref_gene	mRNA	16.09	16.76	26.3	20.39	22.65	19.83	17.21	20.15	15.76	15.64	16.47	19.53	20.3367	17.46
MAB_3160	MAB_3160	hypothetical protein	0.908	-0.138676	0.0954517	0.356813	no	down	ref_gene	mRNA	32.54	34.61	34.5	35.09	29.89	31.83	30.09	30.5	29.87	30.09	26.6	29.34	33.0767	29.415
MAB_2673c	MAB_2673c	Probable L-aspartate oxidase NadB	0.823	-0.280498	0.0955114	0.356813	no	down	ref_gene	mRNA	148.56	97.17	112.44	115.98	179.84	154.56	105.53	128.06	112.43	111.94	82.44	116.11	134.758	109.418
MAB_2595	MAB_2595	Putative pyridoxamine 5%27-phosphate oxidase	1.215	0.281024	0.0955303	0.356813	no	up	ref_gene	mRNA	453.36	605.27	559.45	424.29	296.69	341.07	506.08	466.73	447.19	564.53	641.02	570.2	446.688	532.625
MAB_3879	MAB_3879	hypothetical protein	0.894	-0.161442	0.095703	0.356984	no	down	ref_gene	mRNA	59.48	69.75	79.43	77.6	72.62	74.32	64.49	54.5	63.92	69.13	68.21	57.44	72.2	62.9483
MAB_2523c	MAB_2523c	Putative transcription antitermination regulator	1.124	0.168025	0.0957189	0.356984	no	up	ref_gene	mRNA	53.35	70.48	66.77	59.57	53.42	55.88	67.69	72.6	66.83	62.24	56.52	70.26	59.9117	66.0233
MAB_3473c	MAB_3473c	SsrA-binding protein	1.34	0.421997	0.0958524	0.357107	no	up	ref_gene	mRNA	2317.78	637.27	1373.88	2686.26	1762.1	2016	2303.54	2026.85	2688.11	1941.64	2897.14	2370.14	1798.88	2371.24
MAB_4210	MAB_4210	Putative MutT%2FNUDIX family protein	1.183	0.242171	0.0959018	0.357107	no	up	ref_gene	mRNA	28.74	34.24	36.96	30.67	48.16	28.3	47.37	44.37	40.16	28.18	37.93	42.62	34.5117	40.105
MAB_3797c	rplF	50S ribosomal protein L6	0.85	-0.234199	0.0959658	0.357107	no	down	ref_gene	mRNA	812.07	694.77	900.61	909.14	1104.27	1008.96	747	602.85	912.95	820.83	794.36	646.32	904.97	754.052
MAB_2016	MAB_2016	hypothetical protein	0.849	-0.236162	0.0960728	0.35724	no	down	ref_gene	mRNA	133.56	143.63	147.8	152.71	144.1	158.5	109.02	92.71	123.24	162.39	137.68	107.5	146.717	122.09
MAB_4046c	MAB_4046c	Putative transcriptional regulator%2C TetR family	0.885	-0.176089	0.0963119	0.35753	no	down	ref_gene	mRNA	35.26	46.3	50.38	50	42.02	47.19	39.53	36.98	37.28	43.97	42.18	33.99	45.1917	38.9883
MAB_4836c	MAB_4836c	Hypothetical glycosyl transferase	1.185	0.245284	0.096325	0.35753	no	up	ref_gene	mRNA	12.59	17.1	18.09	14.19	12.88	14.25	22.79	20.27	13.45	12.14	17.44	17.7	14.85	17.2983
MAB_3695	MAB_3695	Hypothetical protein	0.856	-0.223662	0.0963654	0.35753	no	down	ref_gene	mRNA	28.52	26.79	41.87	32.79	23.93	33.12	23.32	23.11	26.91	27.67	28.88	25.81	31.17	25.95
MAB_0660	MAB_0660	hypothetical protein	1.223	0.289915	0.0968325	0.358998	no	up	ref_gene	mRNA	12.89	14.54	13.52	14.24	16.79	9.65	15.76	19.67	17.74	10.8	16.51	17.96	13.605	16.4067
MAB_4280c	MAB_4280c	hypothetical protein	1.134	0.18151	0.0969139	0.359033	no	up	ref_gene	mRNA	62.08	70.85	78.98	78.48	72.46	72.72	104.85	80.49	87.52	67.92	79.2	63.89	72.595	80.645
MAB_1901c	MAB_1901c	Conserved hypothetical protein %28hydrolase%3F%29	0.862	-0.214163	0.0971189	0.359527	no	down	ref_gene	mRNA	109.11	89.34	109.65	98.87	125.78	120.91	93.51	82.26	116.89	86.33	88.11	86.14	108.943	92.2067
MAB_0798c	MAB_0798c	Hypothetical protein	0.873	-0.196291	0.0971977	0.359553	no	down	ref_gene	mRNA	39.55	36.96	51.96	40.47	40.74	32.43	35.22	34.43	34.01	37.53	29.11	36.72	40.3517	34.5033
MAB_2520c	MAB_2520c	hypothetical protein	1.19	0.250716	0.0979355	0.361661	no	up	ref_gene	mRNA	20.93	27.95	23.93	19.55	21.65	14.61	28.6	27.1	22.38	20.77	25.95	26.4	21.4367	25.2
MAB_3752c	rplM	50S ribosomal protein L13	0.831	-0.266886	0.0979845	0.361661	no	down	ref_gene	mRNA	815.12	922.71	1014.91	1201.99	1116.82	1276.45	858.35	685.53	948.05	1061.05	1007.17	606.23	1058	861.063
MAB_2804c	MAB_2804c	Putative ABC-type transporter%2C periplasmic component	1.137	0.184835	0.0981418	0.361669	no	up	ref_gene	mRNA	56.71	56.27	63.63	56.3	63.47	51.28	59.57	67.09	53.02	58.25	67.32	82.26	57.9433	64.585
MAB_2765	MAB_2765	Putative L-carnitine dehydratase	0.872	-0.197262	0.0982691	0.361669	no	down	ref_gene	mRNA	24.21	24.04	33.7	22.7	30.05	29.16	24.7	26.95	18.09	21.39	21.67	26.98	27.31	23.2967
MAB_4245c	MAB_4245c	Phosphoribosylglycinamide formyltransferase 2	0.866	-0.206932	0.0983097	0.361669	no	down	ref_gene	mRNA	60.95	71.14	93.53	82.51	71.04	79.04	61.14	53.18	59.77	78.86	73.15	59.15	76.3683	64.2083
MAB_3188c	MAB_3188c	Uridylate kinase PyrH	0.873	-0.196279	0.0983546	0.361669	no	down	ref_gene	mRNA	136.29	169.07	185.56	210.16	165.6	191.91	158.72	120.91	160.99	159.63	165.46	136.74	176.432	150.408
MAB_2576c	MAB_2576c	Putative 2%2C3-dihydroxybiphenyl-1%2C2-dioxygenase or glyoxalase%2Fbleomycin resistance protein	1.298	0.376205	0.0984212	0.361669	no	up	ref_gene	mRNA	33.61	22.37	31.84	18.65	11.03	16.32	30.68	32.14	22.67	23.24	27.65	34.14	22.3033	28.42
MAB_2724c	MAB_2724c	hypothetical protein	0.846	-0.241621	0.0984504	0.361669	no	down	ref_gene	mRNA	119.56	127.07	160.39	147.68	180.87	163.84	131.04	95.21	146.14	146.66	121.48	100.88	149.902	123.568
MAB_3458c	MAB_3458c	Putative LysR-family transcriptional regulator	0.902	-0.149579	0.0984924	0.361669	no	down	ref_gene	mRNA	77.59	76.84	91.53	76.18	85.51	90.98	71.46	77.29	64.48	78.59	68.35	79.71	83.105	73.3133
MAB_1737	MAB_1737	Hypothetical protein	0.616	-0.69831	0.0985586	1	no	down	ref_gene	mRNA	11.44	7.99	7.02	12.57	15.26	13.9	5.72	8.58	10.01	7.1	4.73	5.16	11.3633	6.88333
MAB_2343	MAB_2343	Argininosuccinate lyase ArgH	0.854	-0.227002	0.098801	0.361817	no	down	ref_gene	mRNA	85.97	100.98	87.13	84.89	98.56	97.41	84.98	66.86	87.95	82.25	87.74	55.39	92.49	77.5283
MAB_4051c	MAB_4051c	hypothetical protein	1.14	0.189112	0.0988495	0.361817	no	up	ref_gene	mRNA	20.82	19.93	24.35	22.34	22.03	19.51	25.5	29.18	22.25	17.52	23.52	26.37	21.4967	24.0567
MAB_0989	MAB_0989	Putative HTH-type transcriptional regulator TetR	1.206	0.270466	0.0990071	0.361817	no	up	ref_gene	mRNA	24.97	31.52	36.96	22.64	27.11	21.69	36.47	46.41	27.68	23.31	25.88	35.28	27.4817	32.505
MAB_2043	MAB_2043	Putative transcriptional regulator%2C TetR	0.872	-0.197349	0.0990446	0.361817	no	down	ref_gene	mRNA	79.41	79.96	81.32	86.02	100.59	88.91	79.88	58.98	84.71	70.13	69.09	79.62	86.035	73.735
MAB_2603c	MAB_2603c	Probable conserved integral membrane protein	1.139	0.1883	0.0990584	0.361817	no	up	ref_gene	mRNA	42.47	44.51	57.51	40.81	48.92	43.29	53.4	51.59	39.71	55.15	49.8	60.25	46.2517	51.65
MAB_0597	MAB_0597	Probable acyl-CoA dehydrogenase FadE	1.232	0.300976	0.0990823	0.361817	no	up	ref_gene	mRNA	46.62	34.53	28.96	37.24	33.77	31.06	53.71	51.18	46.42	24.29	39.22	44.85	35.3633	43.2783
MAB_3303c	MAB_3303c	3-isopropylmalate dehydrogenase %28Leu3%29	0.865	-0.209825	0.0990836	0.361817	no	down	ref_gene	mRNA	116.4	90.85	86.09	106.45	122.69	105.54	86.31	86.93	100.62	85.03	80.53	95.17	104.67	89.0983
MAB_1712	MAB_1712	hypothetical protein	1.174	0.23195	0.0991111	0.361817	no	up	ref_gene	mRNA	272.3	199.57	223.82	187.41	266.22	180.98	284.93	281.03	279.12	187.51	244.82	263.24	221.717	256.775
MAB_4198	MAB_4198	hypothetical protein	0.878	-0.186925	0.0993666	0.362221	no	down	ref_gene	mRNA	49.78	51.8	57.7	64.9	67.1	58.81	58.99	49.34	49.44	50.67	53.33	40.05	58.3483	50.3033
MAB_4555c	MAB_4555c	Possible glyoxalase%2Fbleomycin resistance protein%2F dioxygenase	1.19	0.251141	0.0998517	0.363725	no	up	ref_gene	mRNA	27.68	22.74	24.23	30.2	19.62	23.22	29.08	27.94	30.7	25.97	35.15	23.76	24.615	28.7667
MAB_0083	MAB_0083	Putative transcriptional regulator%2C MarR family	1.206	0.269703	0.100076	0.364206	no	up	ref_gene	mRNA	16.76	17.07	21.45	16.42	13.06	11.3	20.48	24.19	15.56	16.27	17.35	19.93	16.01	18.9633
MAB_2752	MAB_2752	Probable ATP-binding protein ABC transporter	0.895	-0.15995	0.100129	0.364206	no	down	ref_gene	mRNA	47.64	53.22	65.94	49.77	60.83	55.86	53.69	44.7	46.05	53.2	48.63	45.59	55.5433	48.6433
MAB_0721	MAB_0721	Probable oligopeptide ABC transporter%2C permease protein	0.867	-0.205976	0.100514	0.365338	no	down	ref_gene	mRNA	21.23	23.93	34.57	28.25	20.71	25.48	20.88	20.94	18.09	22.2	24.27	23.62	25.695	21.6667
MAB_0353	MAB_0353	hypothetical protein	1.105	0.144427	0.100733	0.365751	no	up	ref_gene	mRNA	96.64	108.41	96.92	110.1	98.71	105.14	128.61	114.86	103.5	105.11	114.71	103.46	102.653	111.708
MAB_3206c	MAB_3206c	Putative transcriptional regulator%2C TetR	0.833	-0.263018	0.100801	0.365751	no	down	ref_gene	mRNA	153.5	130.54	184.03	164.4	220.27	200.54	135.66	101.5	151.23	179.99	145.98	141.23	175.547	142.598
MAB_1488c	MAB_1488c	hypothetical protein	0.87	-0.201129	0.100846	0.365751	no	down	ref_gene	mRNA	181.2	189.86	166.91	160.45	192.48	174.66	147.41	176.3	173.2	146.68	124.27	147.53	177.593	152.565
MAB_4305	MAB_4305	hypothetical protein	1.124	0.168631	0.10092	0.365754	no	up	ref_gene	mRNA	40.21	56.97	54.63	50.94	42.09	44.41	53.77	50.03	52.08	56.7	51.73	53.49	48.2083	52.9667
MAB_0736	MAB_0736	Hypothetical protein	0.745	-0.42565	0.101017	0.365822	no	down	ref_gene	mRNA	65.48	43.48	58.69	35.24	22.66	31.29	25.36	30.41	17.73	35.41	37.86	41.55	42.8067	31.3867
MAB_0028c	MAB_0028c	hypothetical protein	0.855	-0.225186	0.101085	0.365822	no	down	ref_gene	mRNA	50.96	56.88	88.12	60.93	64.16	56.4	50.22	54.07	38.45	60.46	53.32	59.41	62.9083	52.655
MAB_4236c	MAB_4236c	Putative amino acid ABC transporter%2C substrate-binding protein	1.17	0.226565	0.101231	0.366085	no	up	ref_gene	mRNA	21.91	24.6	32.35	24.04	19.29	18.61	28.35	27.42	25.17	19.3	30.41	30.3	23.4667	26.825
MAB_1069c	MAB_1069c	Probable enoyl-CoA hydratase%2Fisomerase	1.221	0.288104	0.101693	0.367492	no	up	ref_gene	mRNA	28.28	12.36	28	22.14	22.03	22.02	25.9	28.32	32.32	24	26.91	23.41	22.4717	26.81
MAB_2468	MAB_2468	Putative guanyl-specific ribonuclease Sa	1.199	0.262104	0.101803	0.367621	no	up	ref_gene	mRNA	115.21	155.49	148.87	112.83	80.92	85.84	135.41	156.74	128.52	118.46	144.14	142.49	116.527	137.627
MAB_4863	MAB_4863	Probable arsenic-transport integral membrane protein ArsC	1.133	0.180319	0.101877	0.367626	no	up	ref_gene	mRNA	127.87	109.12	126.51	105.31	90.07	94.74	116.56	114.21	112.79	124.96	125.26	131.42	108.937	120.867
MAB_3756c	MAB_3756c	Putative FtsK%2FSpoIIIE family protein	1.101	0.138377	0.102211	0.368454	no	up	ref_gene	mRNA	46.71	47.74	54.4	56.04	55.36	52.25	60	50.47	63.49	54.19	54.35	53.52	52.0833	56.0033
MAB_4185c	MAB_4185c	Putative tuberculin related peptide	0.865	-0.209504	0.102284	0.368454	no	down	ref_gene	mRNA	434.06	711.14	619.95	631.7	546.9	633.47	451.08	496.42	498.97	613.74	507.33	468.6	596.203	506.023
MAB_3950c	MAB_3950c	Probable low-affinity inorganic phosphate transporter	1.121	0.165054	0.102328	0.368454	no	up	ref_gene	mRNA	80.61	87.49	86.21	83.44	73.09	73.19	103.57	79.68	101.56	80.13	87.72	79.41	80.6717	88.6783
MAB_0584	MAB_0584	hypothetical protein	1.224	0.292061	0.102575	0.369078	no	up	ref_gene	mRNA	51.44	44.45	42.7	44.52	38.07	26.7	57.56	52.99	50.67	28.66	49.69	59.89	41.3133	49.91
MAB_3933c	MAB_3933c	Probable bifunctional menaquinone biosynthesis protein MenD	0.934	-0.0979616	0.102827	0.369718	no	down	ref_gene	mRNA	50.2	49.09	57.69	53.73	52.96	48.91	50.44	50.29	45.06	43.12	47.56	49.55	52.0967	47.67
MAB_1247c	MAB_1247c	hypothetical protein	1.376	0.460644	0.102993	0.370049	no	up	ref_gene	mRNA	2318.44	1475.7	1691.47	985.92	503.19	677.42	1769.26	1624.07	1970.83	1454.76	1853.97	1749.69	1275.36	1737.1
MAB_1087	MAB_1087	Probable molybdopterin biosynthesis protein MoeA1	0.885	-0.176879	0.103221	0.370605	no	down	ref_gene	mRNA	64.3	66.89	82.2	82.38	77.62	84.27	68.53	55.73	64.54	74.97	70.83	60.28	76.2767	65.8133
MAB_3988c	MAB_3988c	hypothetical protein	0.87	-0.200794	0.103567	0.371578	no	down	ref_gene	mRNA	49.93	45.21	64.61	49.02	51.11	53.38	41.95	37.32	40.71	49.7	52.16	45.92	52.21	44.6267
MAB_3278c	MAB_3278c	ATP-dependent DNA helicase RecG	0.886	-0.174432	0.104298	0.373934	no	down	ref_gene	mRNA	37.73	37.59	50.38	47.67	51.87	51.59	40.51	39.4	41.37	42.6	40.64	34.71	46.1383	39.8717
MAB_2689	MAB_2689	Probable acyltransferase	0.844	-0.24414	0.104438	0.374166	no	down	ref_gene	mRNA	49.58	50.21	64.48	75.13	78.53	76.94	49.81	45.89	56.42	65.36	56.72	50.36	65.8117	54.0933
MAB_0279c	MAB_0279c	Probable DNA ligase LigC	1.143	0.192831	0.104697	0.374827	no	up	ref_gene	mRNA	24.84	22.84	30.72	33.36	21.68	23.05	33.2	30.51	25.81	28.67	31.21	25.21	26.0817	29.1017
MAB_0545	MAB_0545	Protein lsr2 precursor	1.153	0.205436	0.105122	0.375887	no	up	ref_gene	mRNA	1952	1735.89	1452.11	1676.76	1938.94	1747.53	2315.43	2142.31	2220.39	1750.24	1825.47	1806.19	1750.54	2010.01
MAB_1660c	MAB_1660c	Sulfate adenylate transferase%2C subunit 2 %28CysD%29	0.856	-0.224518	0.105143	0.375887	no	down	ref_gene	mRNA	251.77	200.15	242.24	217.41	258.81	245.58	171.01	188.14	160.78	232.67	180.41	255.1	235.993	198.018
MAB_0311c	MAB_0311c	hypothetical protein	1.188	0.249045	0.105321	0.376253	no	up	ref_gene	mRNA	280.32	261.07	241.12	279.01	338.47	246.25	406.52	325.89	410.78	222.3	283.64	281.56	274.373	321.782
MAB_2685	MAB_2685	Putative transcriptional regulator%2C TetR family	0.857	-0.22302	0.10548	0.376322	no	down	ref_gene	mRNA	33.11	51.1	55.18	38.56	44.01	41.58	33.14	42.49	27.31	40.92	36.02	40.3	43.9233	36.6967
MAB_4027	MAB_4027	Transcriptional regulator %28TetR%2FAcrR family%29.	0.814	-0.296425	0.10549	0.376322	no	down	ref_gene	mRNA	46.42	49.2	79.36	101.33	47.74	62.36	51.4	46.12	44.47	60.72	59	43.12	64.4017	50.805
MAB_0828	MAB_0828	Hypothetical protein	0.811	-0.303087	0.105667	0.376682	no	down	ref_gene	mRNA	818.07	658.38	711.37	614.04	495.38	646.02	423.05	574.35	304.12	591.19	534.14	711.73	657.21	523.097
MAB_2372	MAB_2372	Probable GTP-binding protein EngA	0.82	-0.285522	0.105792	0.37677	no	down	ref_gene	mRNA	73.06	65.85	82.93	90.4	103.5	94.29	59.95	54.15	74.18	95.43	73.18	50.18	85.005	67.845
MAB_0300c	MAB_0300c	Putative transcriptional regulator%2C TetR family	1.223	0.290632	0.105842	0.37677	no	up	ref_gene	mRNA	67.13	73.61	67.05	55.88	64.22	52.13	78.02	111.28	65.23	45.9	60.46	98.18	63.3367	76.5117
MAB_2375	MAB_2375	Hypothetical protein	0.882	-0.180343	0.106051	0.377247	no	down	ref_gene	mRNA	73.91	119.74	117.25	104.2	121.76	115.13	96.07	92.88	86.27	92.16	96.73	97.74	108.665	93.6417
MAB_1306	MAB_1306	Probable formyltetrahydrofolate deformylase	0.864	-0.210911	0.106175	0.377421	no	down	ref_gene	mRNA	26.77	26.63	36.09	38.48	28.53	33.41	28.33	23.09	28.29	31.79	25.72	22.48	31.6517	26.6167
MAB_4934c	MAB_4934c	Poly%28A%29 polymerase PcnA	0.86	-0.216953	0.106288	0.377553	no	down	ref_gene	mRNA	36.2	51.54	62.2	58.07	52.52	52.14	41.85	36.92	40.8	53.09	49.71	38.57	52.1117	43.49
MAB_3818c	rplW	50S ribosomal protein L23	0.861	-0.216338	0.106768	0.3789	no	down	ref_gene	mRNA	1461.33	1409.94	1765.72	1667.56	2087.72	1986.54	1550.65	1189	1735.29	1631.03	1525.75	1221.6	1729.8	1475.55
MAB_0495c	MAB_0495c	hypothetical protein	1.252	0.324788	0.106819	0.3789	no	up	ref_gene	mRNA	102.72	174.12	103.44	101.16	94.81	101.04	120.18	178.43	120.91	115.17	106.76	198.99	112.882	140.073
MAB_4830c	MAB_4830c	hypothetical protein	1.317	0.397487	0.10687	1	no	up	ref_gene	mRNA	11.57	19.21	19.53	18.57	13.71	8.31	23.85	17.22	14.51	16.54	28.48	18.95	15.15	19.925
MAB_3870c	MAB_3870c	Probable molybdopterin oxidoreductase	0.883	-0.180269	0.107172	0.379648	no	down	ref_gene	mRNA	40.91	45.51	56.71	49.15	65.31	53.63	51.83	45.86	41.81	42.18	47.64	39.33	51.87	44.775
MAB_0887c	MAB_0887c	hypothetical protein	0.838	-0.254693	0.107191	0.379648	no	down	ref_gene	mRNA	22.92	35.22	44.29	34.47	30.92	36.71	24.13	24.8	23.84	35.35	31.8	27.06	34.0883	27.83
MAB_2898c	MAB_2898c	Threonyl-tRNA synthetase	1.096	0.131783	0.107257	0.379648	no	up	ref_gene	mRNA	168.48	165.27	160.9	166.07	176.9	164.9	181.81	197.42	192.62	162.68	177.97	166.57	167.087	179.845
MAB_3519c	MAB_3519c	hypothetical protein	1.149	0.200291	0.107382	0.37982	no	up	ref_gene	mRNA	22.03	24.48	34.37	22.31	25.63	24.52	30.8	29.53	24.2	21.72	29.86	35.91	25.5567	28.67
MAB_1661c	MAB_1661c	Phosphoadenosine phosphosulfate reductase %28CysH%29	0.861	-0.215952	0.107562	0.380189	no	down	ref_gene	mRNA	291.01	252.89	262.18	268.43	311.52	281.83	207.77	288.63	191.3	238.93	195.98	292.24	277.977	235.808
MAB_0023	MAB_0023	Transcriptional regulator%2C LysR family	0.855	-0.226099	0.107756	0.380422	no	down	ref_gene	mRNA	58.78	115.99	96.19	73.05	88.96	74.61	72.56	76.88	61.75	64.52	69.46	79.1	84.5967	70.7117
MAB_2384	MAB_2384	hypothetical protein	0.844	-0.244546	0.108168	0.381524	no	down	ref_gene	mRNA	50.87	84.63	88.63	64.97	69.58	82.13	51.51	58.21	50.38	76.41	61.55	65.29	73.4683	60.5583
MAB_3725c	MAB_3725c	hypothetical protein	0.825	-0.277334	0.108654	0.382967	no	down	ref_gene	mRNA	13.68	20.55	29.12	21.86	14.86	18.75	12.78	15.89	13.31	19.04	18.92	14.79	19.8033	15.7883
MAB_2587	MAB_2587	Conserved hypothetical protein %28Copper resistance D precursor%3F%29	1.141	0.190448	0.108797	0.3832	no	up	ref_gene	mRNA	24	24.42	28.16	25.42	32.83	25.25	32.98	32.95	32.28	26.14	23.28	31.67	26.68	29.8833
MAB_1653	MAB_1653	Probable sulfate ABC transporter%2C permease protein CysT	0.835	-0.260419	0.108914	0.383222	no	down	ref_gene	mRNA	110.29	68.75	108.9	99.9	104.07	100.24	67.29	59.34	71.8	95.81	89.86	98.58	98.6917	80.4467
MAB_0090c	MAB_0090c	Probable oxidoreductase EphD	1.192	0.253052	0.108956	0.383222	no	up	ref_gene	mRNA	63.22	71.38	62.8	53.65	61.46	45.06	80.16	96.09	67.6	46.75	61.05	69.3	59.595	70.1583
MAB_3437c	MAB_3437c	Putative transcriptional regulator%2C TetR family	0.891	-0.166446	0.109156	0.383655	no	down	ref_gene	mRNA	50.12	52.16	60.87	65.57	54.39	50.42	48.66	47.88	43.73	57.88	47.85	44.57	55.5883	48.4283
MAB_3935c	MAB_3935c	Probable O-succinylbenzoate synthase MenC	0.853	-0.23019	0.109421	0.384173	no	down	ref_gene	mRNA	24	21.34	41.14	29	32.51	24.56	28.93	26.29	22.02	17.67	23.9	24.63	28.7583	23.9067
MAB_1756	MAB_1756	Putative transcriptional regulator%2C WhiB family	1.212	0.276817	0.109457	0.384173	no	up	ref_gene	mRNA	11.39	9.33	12.52	7.95	7.75	10.69	12.42	15.37	10.45	11.18	11.31	10.18	9.93833	11.8183
MAB_3302	MAB_3302	Probable major facilitator superfamily	0.825	-0.277947	0.109904	0.385419	no	down	ref_gene	mRNA	31.87	25.45	44.16	30.86	37.37	42.81	25.94	36.77	18.78	27.65	25.08	37.15	35.42	28.5617
MAB_1182	MAB_1182	hypothetical protein	0.818	-0.289815	0.109966	0.385419	no	down	ref_gene	mRNA	165.85	83.99	105.47	136.62	147.37	136.42	113.11	91.37	137.22	87.53	105.84	91.58	129.287	104.442
MAB_1814	MAB_1814	Bacteriophage protein	0.777	-0.364687	0.110053	1	no	down	ref_gene	mRNA	12.9	17.33	10.04	12.83	11.62	13.38	9.77	9.9	7.76	10.94	10.79	11.24	13.0167	10.0667
MAB_0063c	MAB_0063c	hypothetical protein	1.166	0.221769	0.110078	0.385542	no	up	ref_gene	mRNA	104.21	92.55	112.44	78.38	73.82	69.86	106.41	117.82	87.64	80.49	103.91	113.76	88.5433	101.672
MAB_0509c	MAB_0509c	Probable peptidase M1%2C membrane alanine aminopeptidase	1.109	0.149395	0.110348	0.385964	no	up	ref_gene	mRNA	34.11	31.64	35.82	31.9	33.79	33.85	38.78	44.02	37.48	32.21	31.78	34.72	33.5183	36.4983
MAB_4291	MAB_4291	hypothetical protein	1.106	0.145976	0.110352	0.385964	no	up	ref_gene	mRNA	154.28	183.96	193.05	210.91	159.74	187.45	201.28	202.49	192.19	196.91	214.42	170.53	181.565	196.303
MAB_2364	MAB_2364	CTP synthase PyrG	1.141	0.190815	0.110499	0.38614	no	up	ref_gene	mRNA	168.68	173.19	194.17	165.39	246.11	187.14	244.19	200.33	245.1	185.38	199.68	195.49	189.113	211.695
MAB_1974	MAB_1974	Putative secreted protein	0.864	-0.21034	0.110557	0.38614	no	down	ref_gene	mRNA	359.17	466.41	477.64	544.99	474.04	529.07	395.92	359.7	399.55	472.52	460.78	315.73	475.22	400.7
MAB_0860c	MAB_0860c	Probable DNA helicase	0.827	-0.27458	0.11127	0.388087	no	down	ref_gene	mRNA	68.29	86.96	112	101.97	91.68	98.5	57.05	58.28	65.08	105.42	91.46	69.73	93.2333	74.5033
MAB_2341	MAB_2341	Arginine repressor ArgR	0.872	-0.197563	0.112149	0.39061	no	down	ref_gene	mRNA	74.39	95.72	101.28	90.27	105.38	97.27	76.29	78.02	82.09	94.77	88.43	63.35	94.0517	80.4917
MAB_3061c	MAB_3061c	hypothetical protein	0.843	-0.246666	0.112236	0.390641	no	down	ref_gene	mRNA	74.58	76.56	88.9	87.37	75.94	85.57	59.82	46	66.79	84.03	87.71	66.19	81.4867	68.4233
MAB_0375	MAB_0375	Hypothetical protein	1.288	0.364978	0.11234	0.390727	no	up	ref_gene	mRNA	33.43	50.97	65.36	41.65	27.42	27.53	68	54.74	49.33	30.57	49.85	60.55	41.06	52.1733
MAB_2526c	MAB_2526c	hypothetical protein	1.194	0.2563	0.112417	0.390727	no	up	ref_gene	mRNA	197.07	197.08	227.24	206.38	166.76	189.66	332.72	183.12	277.35	173.03	233.28	217.79	197.365	236.215
MAB_1713	MAB_1713	Hypothetical ABC transporter ATP-binding protein	0.864	-0.210311	0.112706	0.391012	no	down	ref_gene	mRNA	37	36.92	52.66	46.16	52.27	42.02	33.65	28.64	40.13	43.57	39.85	38.08	44.505	37.32
MAB_0667	MAB_0667	Hypothetical heavy metal transport%2Fdetoxification protein	0.791	-0.338093	0.112733	0.391012	no	down	ref_gene	mRNA	35.57	25.64	42.16	32.19	22.87	27.3	21.8	16.26	29.83	16.58	31.78	27.71	30.955	23.9933
MAB_2207	MAB_2207	Possible polyprenol phosphate mannosyl transferase 1 %28Ppm1%29	0.918	-0.124077	0.112842	0.391119	no	down	ref_gene	mRNA	70.63	87.39	84.5	85.09	85.87	81.24	71.32	78.53	79.64	71.57	71.74	71.48	82.4533	74.0467
MAB_3798c	rpsH	30S ribosomal protein S8	0.84	-0.25086	0.113255	0.392277	no	down	ref_gene	mRNA	1392.98	1343.84	1646.1	1772.03	1960.47	1951.03	1469.22	1008.03	1628.32	1614.99	1530.39	1039.62	1677.74	1381.76
MAB_0935c	MAB_0935c	Putative fatty-acid--CoA ligase FadD	0.903	-0.147473	0.113691	0.39345	no	down	ref_gene	mRNA	132.25	119.41	133.09	141.81	155.18	136.2	122	121.01	126.69	125.43	121.89	105.97	136.323	120.498
MAB_1779	MAB_1779	Hypothetical protein	1.274	0.349535	0.113753	0.39345	no	up	ref_gene	mRNA	25.57	20.61	22.14	14.2	11.56	14.59	24.95	19.42	17.89	24.16	21.03	29.84	18.1117	22.8817
MAB_4898c	MAB_4898c	Single-stranded DNA-binding protein	0.857	-0.222358	0.11393	0.393527	no	down	ref_gene	mRNA	543.87	514.95	634.62	702.3	681.1	727.18	531.52	421.22	595	654.87	558.65	429.89	634.003	531.858
MAB_0074c	MAB_0074c	Putative %28cyclohexanone%29 monooxygenase	1.219	0.2857	0.114279	0.394337	no	up	ref_gene	mRNA	10.16	11.05	15.7	13.02	8.69	7.96	17.24	15.93	12.39	7.97	11.11	14.65	11.0967	13.215
MAB_4095c	MAB_4095c	Isocitrate lyase %28AceA%29	1.3	0.37853	0.114385	0.394337	no	up	ref_gene	mRNA	1149.39	556.67	552.71	720.86	580.58	459.33	624.7	956.99	1002.25	545.08	825.81	1225.22	669.923	863.342
MAB_0297	MAB_0297	Probable isochorismatase %28phenazine biosynthesis%29 PhzD	1.313	0.393071	0.114401	0.394337	no	up	ref_gene	mRNA	10.05	11.84	13.87	8.5	5.43	5.48	16.9	13.51	10.42	7.56	10.11	12.85	9.195	11.8917
MAB_2287	MAB_2287	Putative metal dependent phosphohydrolase	0.861	-0.216187	0.11463	0.394855	no	down	ref_gene	mRNA	26.72	29.64	41.62	29.58	23.98	25.75	22.48	24.33	20.27	28.34	27.04	26.18	29.5483	24.7733
MAB_2216	MAB_2216	Sulfonate ABC transporter%2C permease protein SsuC	0.829	-0.271132	0.114724	0.394905	no	down	ref_gene	mRNA	23.96	13.02	20.35	20.1	17.77	21.85	13.58	13.33	15.23	19.35	17.3	16.06	19.5083	15.8083
MAB_1365	MAB_1365	Probable Sec-independent protein translocase protein TatB homolog	0.861	-0.215321	0.114875	0.395154	no	down	ref_gene	mRNA	184.12	206.7	235.05	199.52	283.16	240.71	175.05	159.31	173.42	237.63	190.24	208.79	224.877	190.74
MAB_3468	MAB_3468	Putative transcriptional regulator%2C MerR family	1.248	0.319515	0.114997	0.395304	no	up	ref_gene	mRNA	413.97	688.72	388.41	387.69	402.79	329.66	478.68	780.03	427.59	460.3	466.09	633.61	435.207	541.05
MAB_0639c	MAB_0639c	Putative phosphatidylserine decarboxylase proenzyme	0.847	-0.240222	0.11524	0.395637	no	down	ref_gene	mRNA	93.85	122.19	136.94	135.77	121.79	127.3	96.43	73.22	105.13	130.55	120.51	82.5	122.973	101.39
MAB_0339	MAB_0339	Hypothetical protein	0.871	-0.199518	0.115253	0.395637	no	down	ref_gene	mRNA	30.89	36.55	50.23	46.67	42.31	43.46	31.86	34.66	30.84	40.77	41.58	32.01	41.685	35.2867
MAB_0180	MAB_0180	Polyketide synthase PKS13	1.147	0.197682	0.115465	0.396096	no	up	ref_gene	mRNA	158.67	117.35	142.37	130.31	159.96	141.94	179.61	192.57	179.65	128.39	144.72	135.57	141.767	160.085
MAB_2735c	MAB_2735c	hypothetical protein	0.748	-0.418611	0.115554	1	no	down	ref_gene	mRNA	39.48	35	50.12	69.24	41.4	50.41	43.59	29.26	33.81	37.81	34.66	36.93	47.6083	36.01
MAB_0854	MAB_0854	hypothetical protein	0.809	-0.305545	0.115674	0.396444	no	down	ref_gene	mRNA	25.3	30.38	35.05	45.66	37.25	41.35	26.08	23.02	23.7	41.18	34.46	20.55	35.8317	28.165
MAB_1846	MAB_1846	Putative ABC transporter ATP-binding protein	1.143	0.19308	0.115725	0.396444	no	up	ref_gene	mRNA	92.56	148.17	133.2	132.28	146.48	144.4	146.69	128.96	167.66	142.76	151.09	153.37	132.848	148.422
MAB_3934c	MAB_3934c	Possible hydrolase%2C alpha%2Fbeta fold	0.869	-0.202299	0.115959	0.396745	no	down	ref_gene	mRNA	71.2	68.43	89.35	89.14	67.61	85.36	67.72	55.88	62.94	80.27	76.81	55.7	78.515	66.5533
MAB_0217c	MAB_0217c	Probable cysteine desulfurase	1.143	0.193452	0.115972	0.396745	no	up	ref_gene	mRNA	63.65	54.12	69.97	74.18	72.7	64.85	83.06	62.3	90.59	74.56	74.92	60.53	66.5783	74.3267
MAB_0799c	MAB_0799c	Hypothetical protein	0.892	-0.165157	0.116248	0.397419	no	down	ref_gene	mRNA	58.31	67.73	69.8	76.72	79.09	77.32	63.55	58.94	68.16	61.94	62.43	60.56	71.495	62.5967
MAB_4170	MAB_4170	hypothetical protein	1.349	0.431448	0.116652	0.397672	no	up	ref_gene	mRNA	122.12	98.12	94.69	52.81	40.11	43.5	116.56	123.65	91.08	59.78	88.64	126.81	75.225	101.087
MAB_0213c	MAB_0213c	hypothetical protein	0.894	-0.162144	0.116662	0.397672	no	down	ref_gene	mRNA	97.35	78.6	86.81	93.55	92.02	81.91	74.92	66.96	77.92	79.18	83.13	82.21	88.3733	77.3867
MAB_0621c	MAB_0621c	Probable dehydrogenase%2Fdehydratase %28MaoC family%29	1.124	0.168349	0.116794	0.397672	no	up	ref_gene	mRNA	41.85	34.28	39.15	41.48	32.76	39.36	42.93	44.04	40.52	34.47	44.76	45.82	38.1467	42.09
MAB_4034	MAB_4034	Putative Mce family protein	0.832	-0.264949	0.116826	0.397672	no	down	ref_gene	mRNA	38.63	44.26	62.03	81.76	43.43	49.28	42.05	42.33	41.69	51.25	47.12	33.16	53.2317	42.9333
MAB_2418	MAB_2418	Putative phenylacetic acid degradation-related protein	0.855	-0.225518	0.116929	0.397672	no	down	ref_gene	mRNA	49.71	48.63	63.24	64.13	43.67	51.93	42.49	39.67	44.43	56.29	51.09	33.9	53.5517	44.645
MAB_3463	MAB_3463	Putative O-methyltransferase%2C family 3	0.844	-0.245428	0.11693	0.397672	no	down	ref_gene	mRNA	1682.59	1238.36	1454.54	1661.46	1385.03	1642.39	1032.04	1025.15	998.04	1636.22	1424.67	1384.15	1510.73	1250.05
MAB_0362c	MAB_0362c	N-acetylglucosamine-6-phosphate deacetylase NagA	1.143	0.193404	0.11695	0.397672	no	up	ref_gene	mRNA	18.18	19	27.21	26.4	19.93	18.2	26.88	27.77	25.16	20.79	23.92	19.13	21.4867	23.9417
MAB_3894c	MAB_3894c	Transcription antitermination protein NusG	0.879	-0.186616	0.116977	0.397672	no	down	ref_gene	mRNA	385.75	381.4	441.92	395.33	535.25	469.06	405.69	365.27	400.15	398.73	383.24	295.2	434.785	374.713
MAB_1440c	MAB_1440c	Hypothetical protein	0.861	-0.215222	0.117037	0.397672	no	down	ref_gene	mRNA	606.51	431.19	572.31	667.96	636.18	536.58	418.57	379.22	570.36	536.01	513.33	513.71	575.122	488.533
MAB_3176c	MAB_3176c	hypothetical protein	0.819	-0.288505	0.117199	0.397949	no	down	ref_gene	mRNA	41.82	26.41	48.37	35.58	29.11	28.08	23.36	23.33	25.09	31.04	24.74	39.51	34.895	27.845
MAB_3543c	MAB_3543c	RNA polymerase sigma-E factor	1.186	0.246389	0.117346	0.397949	no	up	ref_gene	mRNA	2884.12	2772.73	2523.88	2068.26	1587.93	1913.06	2469.82	2889.32	2213.4	2540.3	2817.74	3148.15	2291.66	2679.79
MAB_1885	MAB_1885	hypothetical protein	0.89	-0.168146	0.117357	0.397949	no	down	ref_gene	mRNA	63.01	60.48	75.39	68.84	82.08	72.62	61.73	54.72	68.7	65.64	59.14	58.01	70.4033	61.3233
MAB_4339c	MAB_4339c	hypothetical protein	1.191	0.251713	0.117643	0.398564	no	up	ref_gene	mRNA	39.57	47.57	51.48	48.91	33.41	39.76	58.16	51.62	60.27	46.54	56.58	29.99	43.45	50.5267
MAB_0085c	MAB_0085c	Putative transcriptional regulator	1.215	0.280939	0.117698	0.398564	no	up	ref_gene	mRNA	21.14	20.83	27.12	20.84	13.8	11.31	25.59	26.79	17.17	18.54	25.25	23.08	19.1733	22.7367
MAB_4444	MAB_4444	Conserved hypothetical protein %28MaoC-like dehydratase%29	0.898	-0.155727	0.117874	0.39889	no	down	ref_gene	mRNA	275.28	211.53	252.2	280.41	287.72	286.79	230.9	243.92	229.82	232.72	225.74	242.94	265.655	234.34
MAB_4569c	MAB_4569c	Probable fatty-acid-CoA ligase FadD	1.144	0.194563	0.118557	0.400932	no	up	ref_gene	mRNA	94.01	60.09	71.89	87.66	76.48	77.1	95.76	97.53	77.44	75.71	90.69	89.8	77.8717	87.8217
MAB_3032	MAB_3032	Probable soluble pyridine nucleotide transhydrogenase	0.849	-0.236881	0.1187	0.401144	no	down	ref_gene	mRNA	41.12	48.56	54.12	36.11	55.17	52.93	36.61	38.92	28.84	48.71	38.03	47.39	48.0017	39.75
MAB_1577c	MAB_1577c	hypothetical protein	0.905	-0.143645	0.118815	0.401261	no	down	ref_gene	mRNA	86.17	76.22	102.04	91.21	90.36	85.31	78.26	68.84	82.11	86.28	80.5	73.4	88.5517	78.2317
MAB_2144	MAB_2144	NADH-quinone oxidoreductase%2C K subunit NuoK	1.321	0.401268	0.118899	1	no	up	ref_gene	mRNA	12.3	11.39	17.57	17.77	11.55	12.05	19.07	27.69	18.28	11.68	13.54	16.34	13.7717	17.7667
MAB_1277	MAB_1277	Conserved hypothetical protein %28transferase%3F%29	0.864	-0.211591	0.119058	0.401811	no	down	ref_gene	mRNA	17.44	23.22	32.17	24.15	24.32	25.9	20.42	19.91	16.63	25.8	21.75	18.7	24.5333	20.535
MAB_3232c	MAB_3232c	Putative luciferase-like oxidoreductase	0.735	-0.444125	0.119298	0.402208	no	down	ref_gene	mRNA	51.69	35.4	44.49	25.63	13.26	19.21	21.1	26.79	15.47	17.98	20.06	35.66	31.6133	22.8433
MAB_1561	MAB_1561	Probable NAD-dependent glutamate dehydrogenase	1.193	0.254635	0.119337	0.402208	no	up	ref_gene	mRNA	106.2	96.71	84.96	103.64	122.13	114.07	149.2	143.31	154.4	109.5	97.86	85.05	104.618	123.22
MAB_3372	MAB_3372	Putative transcriptional regulator%2C TetR family	1.183	0.242332	0.119695	0.402332	no	up	ref_gene	mRNA	58.07	56.22	51.45	59.62	43.98	46.65	68.12	74.39	65.05	37.17	52.89	71.26	52.665	61.48
MAB_0160	MAB_0160	Probable 4-oxalocrotonate tautomerase	1.289	0.366304	0.119723	0.402332	no	up	ref_gene	mRNA	13.31	11.13	18.32	11.77	12.51	7.26	24.56	18.25	14.5	12.51	13.69	11.23	12.3833	15.79
MAB_0439	MAB_0439	Hypothetical protein	1.204	0.267653	0.119757	0.402332	no	up	ref_gene	mRNA	33.5	56.1	47.48	35.32	45.98	32.2	52.24	66.35	39.55	36.47	41.37	60.54	41.7633	49.42
MAB_3956c	MAB_3956c	Probable 5%27-methylthioadenosine phosphorylase	1.121	0.164653	0.11977	0.402332	no	up	ref_gene	mRNA	45.16	41.88	46.14	38.9	34.23	38.18	50.93	42.4	45.5	37.74	46.12	46.54	40.7483	44.8717
MAB_2743	MAB_2743	hypothetical protein	1.115	0.156911	0.119775	0.402332	no	up	ref_gene	mRNA	36.31	37.54	44.64	44.24	35.32	37.14	48.31	48.48	45.7	38.97	41.31	33.69	39.1983	42.7433
MAB_0747	MAB_0747	Putative phosphate ABC transporter%2C permease protein	0.92	-0.12099	0.119923	0.402426	no	down	ref_gene	mRNA	46.87	48.66	52.82	47.07	45.6	48.26	41.92	43.37	45.37	42.92	45.48	41.3	48.2133	43.3933
MAB_4214c	MAB_4214c	Putative ABC transporter%2C membrane protein	0.893	-0.163789	0.119964	0.402426	no	down	ref_gene	mRNA	25.47	24.02	35.88	29.52	28.25	25.05	24.61	23.02	23.57	25.6	26.11	23.67	28.0317	24.43
MAB_1585	MAB_1585	Putative acetyltransferase	0.901	-0.150964	0.1201	0.402613	no	down	ref_gene	mRNA	73.68	77.73	78.26	83.81	88.39	76.08	70.18	59.97	76.12	73.37	73.58	67.75	79.6583	70.1617
MAB_0206	MAB_0206	Possible aminotransferase%2Fcysteine desulfurase	0.92	-0.119635	0.120275	0.402929	no	down	ref_gene	mRNA	115.91	154.8	159.26	152.96	158.59	144.69	140.31	140.71	128.57	126.39	126.92	135.31	147.702	133.035
MAB_4031	MAB_4031	Putative Mce family protein	0.844	-0.245461	0.120389	0.40304	no	down	ref_gene	mRNA	45.93	53.51	66.61	88.09	51.5	64.08	55.61	47.48	54.19	56.94	53.09	36.14	61.62	50.575
MAB_4682c	MAB_4682c	Hypothetical protein	1.189	0.249868	0.120614	0.403224	no	up	ref_gene	mRNA	2220.26	1569.56	1632.56	1554.08	2084.29	1761.15	2001.05	2938.21	1873.96	1835.18	1669.11	2443.1	1803.65	2126.77
MAB_0913c	MAB_0913c	Pyridine nucleotide-disulphide oxidoreductase family	0.875	-0.193372	0.120683	0.403224	no	down	ref_gene	mRNA	15.54	18.06	23.74	21.14	16.86	14.34	17.5	19.35	13.97	12.39	15.94	14.5	18.28	15.6083
MAB_1679c	MAB_1679c	Probable ArsR-family transcriptional regulator	0.891	-0.166437	0.120685	0.403224	no	down	ref_gene	mRNA	537.19	507.87	562.86	552.8	654.08	593.94	513.23	451.21	581.68	510.41	432.57	500.04	568.123	498.19
MAB_4028	MAB_4028	Putative YrbE family protein	0.745	-0.42401	0.120802	0.403344	no	down	ref_gene	mRNA	90.74	140.7	224.21	262.77	105.34	195.07	102.27	95.35	75.45	202.86	161.86	91.32	169.805	121.518
MAB_1415c	MAB_1415c	Probable ABC transporter%2C ATP-binding protein	0.882	-0.181234	0.120945	0.403553	no	down	ref_gene	mRNA	13.89	14.71	20.15	16.93	13.96	14.01	13.62	16.07	10.45	11.96	15.19	13.31	15.6083	13.4333
MAB_2566	MAB_2566	Putative glyoxalase%2Fbleomycin resistance or cadmium-induced protein CadI	0.785	-0.349459	0.121095	0.403568	no	down	ref_gene	mRNA	79.39	43.86	59.29	47.8	42.04	55.83	29.47	45.95	28.5	43.18	40.69	66.81	54.7017	42.4333
MAB_1286c	MAB_1286c	Hypothetical protein	1.212	0.277809	0.121155	0.403568	no	up	ref_gene	mRNA	27.11	46.33	39.02	35.48	20.86	27.84	40	43.25	34.65	35.89	39.32	41.82	32.7733	39.155
MAB_4894c	MAB_4894c	hypothetical protein	0.865	-0.208721	0.121258	0.403568	no	down	ref_gene	mRNA	124.74	153.17	181.81	166.84	216.23	193.67	178.71	153.71	163.76	120.51	135.54	127.94	172.743	146.695
MAB_2370	MAB_2370	Probablel RNA pseudouridine synthase	0.858	-0.220869	0.121272	0.403568	no	down	ref_gene	mRNA	68.1	70.92	91.17	87.28	99.72	89.3	69.44	58.78	71.84	92.63	72.94	58.07	84.415	70.6167
MAB_4035	MAB_4035	Putative Mce family protein	0.828	-0.272927	0.121465	0.403677	no	down	ref_gene	mRNA	41.65	50.24	57.67	82.85	46.92	58	45.86	41.11	43.61	59.33	49.5	31.94	56.2217	45.225
MAB_0669	MAB_0669	Hypothetical PPE-family protein	1.276	0.351315	0.121466	0.403677	no	up	ref_gene	mRNA	8.2	8.12	14.7	9.44	7.86	5.47	13.56	14.32	8.96	5.09	12.21	12.68	8.965	11.1367
MAB_3762	MAB_3762	hypothetical protein	1.124	0.168091	0.121583	0.403799	no	up	ref_gene	mRNA	213.86	224.66	199.62	243.4	275.97	248.54	251.8	296.1	255.26	228.91	255.25	268.59	234.342	259.318
MAB_2960	MAB_2960	hypothetical protein	1.081	0.112585	0.12196	0.404572	no	up	ref_gene	mRNA	505.56	512.43	523.86	510.02	541.61	511.99	524.3	534.73	537.87	564.56	563.8	562.44	517.578	547.95
MAB_3821c	rpsJ	30S ribosomal protein S10	0.804	-0.315135	0.121978	0.404572	no	down	ref_gene	mRNA	1105.62	1887.59	2050.45	1957.83	1873.04	2171.38	1195.75	1183.44	1072.54	2181.71	1906.55	1117.93	1840.98	1442.99
MAB_3236c	MAB_3236c	Probable amidohydrolase	0.882	-0.181163	0.122196	0.404955	no	down	ref_gene	mRNA	30.29	36.92	41.41	35.96	50.48	36.99	35	36.12	33.8	27.95	34.04	33.78	38.675	33.4483
MAB_4090	MAB_4090	Putative amino-acid permease	1.722	0.783983	0.122314	0.404955	no	up	ref_gene	mRNA	9.42	8.73	15.63	8.56	5.44	4.3	11.49	13.13	5.49	4.84	40.18	11.54	8.68	14.445
MAB_2209c	MAB_2209c	hypothetical protein	1.224	0.291256	0.122336	0.404955	no	up	ref_gene	mRNA	28.47	40.99	35.55	48.78	29.1	39.42	59.43	57.76	46.02	42.56	33.51	28.06	37.0517	44.5567
MAB_1994c	MAB_1994c	Probable conserved lipoprotein LppM	0.882	-0.181912	0.122721	0.405962	no	down	ref_gene	mRNA	29.23	43.47	43.9	42.14	36.19	40.77	33.56	31.87	31.28	39.77	35.85	30.05	39.2833	33.73
MAB_4262	MAB_4262	Putative membrane protein%2C MmpS	1.253	0.325037	0.122849	0.406117	no	up	ref_gene	mRNA	26.35	43.07	43.92	32.48	24.86	20.99	33.79	54.93	29.53	29.76	37.5	50.05	31.945	39.26
MAB_2716c	MAB_2716c	Probable manganese transport transmembrane protein	1.186	0.246598	0.122952	0.406188	no	up	ref_gene	mRNA	22.66	30.9	27.01	19.64	24.38	22.2	24.02	27.33	31.31	22.46	25.09	40.45	24.465	28.4433
MAB_4792	MAB_4792	Putative transcriptional regulator	1.121	0.164483	0.123169	0.406638	no	up	ref_gene	mRNA	23.79	33.47	33.84	27.61	26.07	25.05	32.36	34.76	26.78	26.98	35.36	29.86	28.305	31.0167
MAB_0483c	MAB_0483c	Putative transcriptional regulator%2C TetR family	0.905	-0.143636	0.123342	0.406875	no	down	ref_gene	mRNA	23.61	28.23	35.8	30.85	31.52	29.74	28.58	26.12	23.27	28.13	25.93	26.81	29.9583	26.4733
MAB_0350	MAB_0350	hypothetical protein	1.139	0.187615	0.123404	0.406875	no	up	ref_gene	mRNA	15.17	17.62	21.77	16.97	15.43	12.29	20.3	20.8	17.7	14.67	18.42	18.75	16.5417	18.44
MAB_3959c	MAB_3959c	Putative ATP-dependent Clp protease	0.792	-0.336372	0.123566	0.407143	no	down	ref_gene	mRNA	80.09	49.69	67.66	46.41	32.89	33.37	43.48	46.22	38.65	26.84	39.51	47.52	51.685	40.37
MAB_2975c	MAB_2975c	AFG1-like ATPase	0.899	-0.154383	0.123984	0.408251	no	down	ref_gene	mRNA	58.24	53.39	57.41	54.83	56.94	60.25	43.94	46.48	54.45	49.45	53.1	52.75	56.8433	50.0283
MAB_4195c	MAB_4195c	Putative major facilitator superfamily	1.23	0.298456	0.124282	0.408721	no	up	ref_gene	mRNA	22.32	22.56	31.15	19.15	29.56	16.11	39.07	39.02	20.28	18.98	28.9	23.91	23.475	28.36
MAB_3161c	MAB_3161c	hypothetical protein	0.876	-0.191773	0.12429	0.408721	no	down	ref_gene	mRNA	49.5	74.83	72.92	82.97	59.65	73.44	60.83	58.45	60.17	62.88	62.47	48.1	68.885	58.8167
MAB_3024	MAB_3024	hypothetical protein	1.23	0.298565	0.124546	0.409046	no	up	ref_gene	mRNA	6100.32	5022.72	4329.81	3386.85	2869.29	3104.81	5316.44	5105.9	4733.3	4443	5172.96	6232.73	4135.63	5167.39
MAB_1913	MAB_1913	Conserved hypothetical protein %28ribonuclease%3F%29	1.349	0.431373	0.124553	0.409046	no	up	ref_gene	mRNA	1853.45	395	931.61	2018.52	1284.37	1428.4	1705.19	1752.86	1912.76	1228.9	2120.01	1818.19	1318.56	1756.32
MAB_2516c	MAB_2516c	hypothetical protein	1.377	0.461029	0.125217	1	no	up	ref_gene	mRNA	7.05	10.68	15.14	3.92	5.05	7.26	14.12	12.26	9.66	8.05	13.69	8.99	8.18333	11.1283
MAB_4524	MAB_4524	hypothetical protein	0.876	-0.191792	0.1253	0.41123	no	down	ref_gene	mRNA	27.88	30.93	43.04	31.99	31.02	31.1	28.26	23.28	24.08	32.46	33.18	25.51	32.66	27.795
MAB_3370	MAB_3370	Putative branched-chain amino acid transport protein	1.412	0.497801	0.12571	1	no	up	ref_gene	mRNA	5.51	4.13	14.04	6	8.97	3.56	11.29	8.74	11.04	7.24	9.1	11.09	7.035	9.75
MAB_3512	MAB_3512	Putative glutaredoxin-like protein	1.149	0.200288	0.125768	0.412495	no	up	ref_gene	mRNA	1031.25	942.68	958.66	817.78	704.91	775.45	1016.88	774.82	912.63	1069.98	1127.6	1020.23	871.788	987.023
MAB_3705	MAB_3705	Putative TetR family regulatory protein	0.841	-0.248998	0.125873	0.412571	no	down	ref_gene	mRNA	107.27	151.25	152.84	139.71	133.36	154.21	96.5	96.16	109.79	171.32	116.59	98.56	139.773	114.82
MAB_3235c	MAB_3235c	Hypothetical protein	0.845	-0.242399	0.126038	0.412783	no	down	ref_gene	mRNA	32.54	50.07	42.93	49.98	30.59	40.25	33.92	35.52	30.24	34.02	37.48	34.31	41.06	34.2483
MAB_1550	MAB_1550	Probable lipoprotein LppI	0.841	-0.249489	0.126103	0.412783	no	down	ref_gene	mRNA	15.99	25.57	34.76	31.31	26.93	27.63	25.49	17.15	19.37	25.86	23.35	21.49	27.0317	22.1183
MAB_3163c	MAB_3163c	Cobyric acid synthase	0.915	-0.128235	0.126376	0.413406	no	down	ref_gene	mRNA	50.59	53.25	67.07	56.77	58.05	61.86	49.18	50.21	50.74	56.8	51.15	52.02	57.9317	51.6833
MAB_4147c	MAB_4147c	Hypothetical MCE-family protein	0.874	-0.19436	0.127142	0.415637	no	down	ref_gene	mRNA	46.42	42.75	51.26	59.95	50.34	40.85	44.43	46.35	43.14	43.83	41.7	30.06	48.595	41.585
MAB_1842c	MAB_1842c	Probable catalase	1.11	0.151009	0.127224	0.415637	no	up	ref_gene	mRNA	20.99	23.29	31.41	28.75	21.4	23.25	28.57	24.78	28.36	26.12	28.28	24.84	24.8483	26.825
MAB_3513c	MAB_3513c	Putative NADH pyrophosphatase%2FNUDIX hydrolase	0.872	-0.198396	0.127388	0.415673	no	down	ref_gene	mRNA	54.67	62.93	66.35	76.61	57.72	66.57	57.11	52.71	55.56	60.17	63.59	38.68	64.1417	54.6367
MAB_0714c	MAB_0714c	Hypothetical protein	1.209	0.273931	0.127401	0.415673	no	up	ref_gene	mRNA	20.84	31.44	30.53	24.19	22.49	20.84	32.2	41.89	22.21	25.89	21.54	35.14	25.055	29.8117
MAB_4779	MAB_4779	Hypothetical protein	0.834	-0.26157	0.127491	0.415696	no	down	ref_gene	mRNA	52.87	63.58	51.75	69.73	51.3	63.24	43.1	51.66	46.04	54.81	55.06	43.34	58.745	49.0017
MAB_2874	MAB_2874	Probable peptidyl-prolyl cis-trans isomerase	1.186	0.2462	0.127587	0.415737	no	up	ref_gene	mRNA	58.8	51.19	66.53	69.57	55.24	69.87	77.28	48.48	88.82	70.26	88.62	56.44	61.8667	71.65
MAB_0529c	MAB_0529c	hypothetical protein	0.881	-0.182975	0.127941	0.416033	no	down	ref_gene	mRNA	41.75	36.61	46.65	39.49	27.49	33.67	32.16	32.95	32.59	29.48	31.45	35.73	37.61	32.3933
MAB_0743c	MAB_0743c	hypothetical protein	0.874	-0.194719	0.127955	0.416033	no	down	ref_gene	mRNA	55.13	73.9	73.72	69.01	58.11	72.66	52.99	51.56	51.84	73.54	56.57	56.85	67.0883	57.225
MAB_0524c	MAB_0524c	Probable conserved lipoprotein LpqG	0.874	-0.194969	0.128008	0.416033	no	down	ref_gene	mRNA	49.97	38.47	60.78	55.62	44.93	54.93	48.71	33.42	45.27	40.31	47.92	44.48	50.7833	43.3517
MAB_0022c	tRNA-Ala%28TGC%29	Probable permease	0.855	-0.226103	0.128141	0.416189	no	down	ref_gene	mRNA	20.98	27.64	29.73	21.21	24.24	20.23	24.05	26.62	19.07	12.91	18.11	20.19	24.005	20.1583
MAB_2965c	MAB_2965c	hypothetical protein	1.11	0.150036	0.128454	0.416914	no	up	ref_gene	mRNA	113.67	93.36	94.54	95.15	111.22	99.07	116.44	108.31	112.34	101.98	104.98	118.44	101.168	110.415
MAB_2809c	MAB_2809c	Ribulose-phosphate 3-epimerase	0.861	-0.215466	0.128571	0.416914	no	down	ref_gene	mRNA	121.42	127.6	145.82	135.17	120.61	149.33	103	85.51	112.12	143.03	133.75	95.67	133.325	112.18
MAB_4827c	MAB_4827c	Hypothetical protein	1.107	0.146348	0.128748	0.416914	no	up	ref_gene	mRNA	20.52	28.58	28	24.18	24.03	23.51	30.56	28.98	26.01	21.04	26.57	28.21	24.8033	26.895
MAB_3351c	MAB_3351c	Putative nitroreductase	0.875	-0.192351	0.128846	0.416914	no	down	ref_gene	mRNA	24.5	23.43	26.99	24.27	25.46	24.71	27.16	23.84	19.46	16.68	24.68	16.85	24.8933	21.445
MAB_4945c	MAB_4945c	Hypothetical protein	0.846	-0.241442	0.128863	0.416914	no	down	ref_gene	mRNA	311.84	290.58	356.77	402.36	335.93	410.35	245.62	254	204.08	376.18	325.85	336.11	351.305	290.307
MAB_0089c	MAB_0089c	hypothetical protein	1.188	0.248359	0.128864	0.416914	no	up	ref_gene	mRNA	75	50.31	51.57	50.52	45.43	46.16	72.85	75.72	65.55	43.8	61.34	56.11	53.165	62.5617
MAB_4473c	MAB_4473c	Probable acyltransferase	0.853	-0.229405	0.129113	0.41745	no	down	ref_gene	mRNA	17.34	17.24	28.77	22.71	17.42	20.68	15.61	15.65	13.33	21.77	19.31	16.84	20.6933	17.085
MAB_0212	MAB_0212	hypothetical protein	1.175	0.232174	0.129774	0.419315	no	up	ref_gene	mRNA	13	21.29	20.59	15.75	17.41	16.43	23.54	23.38	16.27	14.08	23.37	20.03	17.4117	20.1117
MAB_0585	MAB_0585	Possible 2%2C3-dihydroxybiphenyl 1%2C2-dioxygenase	1.146	0.196072	0.130171	0.420328	no	up	ref_gene	mRNA	63.41	55.8	53.82	65.66	62.99	56.86	74.06	65.38	67.49	48.29	65.13	84.64	59.7567	67.4983
MAB_4239	MAB_4239	Putative pyridoxamine 5%27-phosphate oxidase	1.185	0.244479	0.13027	0.420373	no	up	ref_gene	mRNA	159.72	203.42	216.83	180.38	116.3	153.32	189.82	160.85	166.47	222.56	262.89	182.52	171.662	197.518
MAB_0943	MAB_0943	hypothetical protein	1.16	0.214444	0.13054	0.420975	no	up	ref_gene	mRNA	34.89	31.62	30.29	31.57	24.48	27.61	40.67	41.67	27.53	26.03	33.75	37.18	30.0767	34.4717
MAB_3605	MAB_3605	hypothetical protein	0.902	-0.148403	0.130662	0.421098	no	down	ref_gene	mRNA	27.39	32.85	37.91	33.18	28.17	28.89	29.12	26.24	25.86	26.84	25.51	32.49	31.3983	27.6767
MAB_2767	MAB_2767	hypothetical protein	0.816	-0.293341	0.131003	0.421923	no	down	ref_gene	mRNA	11.57	8.84	17.23	13.55	11.26	14.81	9.3	14.06	6.6	10.75	7.62	13.06	12.8767	10.2317
MAB_1888	MAB_1888	Conserved hypothetical protein %28thioesterase%3F%29	0.872	-0.198096	0.131106	0.421986	no	down	ref_gene	mRNA	80.67	123.51	98.25	97.26	124.84	108.62	103.1	86.84	95.54	74.04	87.82	97.32	105.525	90.7767
MAB_1014c	MAB_1014c	Probable glycosyl transferase	0.821	-0.284076	0.13147	0.422384	no	down	ref_gene	mRNA	18.3	12.54	25.97	12.29	14.9	12.78	13.56	17.72	10.2	9.93	12.18	13.97	16.13	12.9267
MAB_2102	MAB_2102	Probable peptidase	0.865	-0.209449	0.131591	0.422384	no	down	ref_gene	mRNA	87.64	84.68	117.31	120.29	125.05	117.15	80.11	75.2	98.41	106.55	104.26	83.72	108.687	91.375
MAB_1687	MAB_1687	hypothetical protein	0.688	-0.540559	0.131616	0.422384	no	down	ref_gene	mRNA	31.02	9.66	12.92	7.58	10.91	12.18	8.18	17.71	6.83	7.01	6.72	11.67	14.045	9.68667
MAB_3283c	MAB_3283c	Uracil-DNA glycosylase %28UDG%29	0.856	-0.224474	0.13163	0.422384	no	down	ref_gene	mRNA	27.86	38.51	50.72	41.3	33.96	40.75	33.71	25.17	28.76	35.94	41.15	29.61	38.85	32.39
MAB_0516c	MAB_0516c	hypothetical protein	1.179	0.237026	0.131652	0.422384	no	up	ref_gene	mRNA	22.81	31.32	30.43	20.7	26.19	18.19	32.81	31.02	26.87	18.69	29.4	34.32	24.94	28.8517
MAB_2009	MAB_2009	Putative cell division protein FtsZ	1.106	0.145696	0.132094	0.423529	no	up	ref_gene	mRNA	523.88	521.15	479.59	490.07	470.79	523.71	521.52	656.39	490.49	536.7	537.29	534.09	501.532	546.08
MAB_0609c	MAB_0609c	hypothetical protein	1.129	0.175575	0.132202	0.423604	no	up	ref_gene	mRNA	19.34	21.29	28.47	23.25	17.77	19.23	24.96	26.25	21.63	20.22	22.02	27.53	21.5583	23.7683
MAB_2594	MAB_2594	Hypothetical protein	1.128	0.17429	0.132473	0.4242	no	up	ref_gene	mRNA	220.33	262.82	263.39	319.7	211.28	264.3	301.58	256.67	287.62	300.2	322.91	238.76	256.97	284.623
MAB_0151c	MAB_0151c	hypothetical protein	1.094	0.129917	0.1326	0.424337	no	up	ref_gene	mRNA	144.93	137.59	150.03	170.94	158.36	148.98	172.64	165.5	178.24	161.78	155.08	142.84	151.805	162.68
MAB_3662c	MAB_3662c	Uracil phosphoribosyltransferase	0.901	-0.149944	0.132811	0.424741	no	down	ref_gene	mRNA	23.09	23.37	33.78	29.47	24.72	28.48	25.03	25.76	20.56	22.62	25.47	23.76	27.1517	23.8667
MAB_3599c	MAB_3599c	Putative amino acid permease	0.897	-0.156575	0.133533	0.426777	no	down	ref_gene	mRNA	22.11	28.44	35.16	32.43	27.64	25.79	27.6	25.74	24.18	26.17	25.57	20.61	28.595	24.9783
MAB_0625	MAB_0625	Probable acetaldehyde dehydrogenase	1.163	0.218023	0.133784	0.427307	no	up	ref_gene	mRNA	63.32	39.3	44.62	44.38	43.39	44.34	59.37	61.36	54.86	40.22	52.46	53.01	46.5583	53.5467
MAB_3007c	MAB_3007c	Probable inositol-1-monophosphatase SuhB	0.923	-0.116295	0.1339	0.427404	no	down	ref_gene	mRNA	29.35	27.62	38.32	30.75	30.36	31.53	30.14	26.51	28.75	26.38	29.06	28.32	31.3217	28.1933
MAB_3715c	MAB_3715c	Putative two-component system sensor kinase	1.192	0.253828	0.134229	0.428181	no	up	ref_gene	mRNA	16.92	14.07	25.62	19.11	11.08	13.03	21.63	17.99	19.2	14.56	21.86	20.35	16.6383	19.265
MAB_0264	MAB_0264	Possible osmoprotectant %28glycine betaine%2F carnitine%2Fcholine%2Fl-proline%29 ABC transporter ProZ	0.832	-0.265938	0.134692	0.429198	no	down	ref_gene	mRNA	17.01	14.87	29.36	23.92	14.02	16.52	18.31	20.13	13.01	14.71	13.59	13.72	19.2833	15.5783
MAB_2195	MAB_2195	Probable precorrin-6Y C5%2C15-methyltransferase CobL	0.889	-0.169227	0.134719	0.429198	no	down	ref_gene	mRNA	38.39	35.77	45.92	45.38	49.34	47.26	41.24	32.03	43.1	38.21	37.97	35.18	43.6767	37.955
MAB_3791	MAB_3791	Hypothetical protein	1.132	0.178945	0.13534	0.430842	no	up	ref_gene	mRNA	20	17.76	24.61	24.32	24.75	23.39	28.11	26.68	24.72	26.84	21.59	21.32	22.4717	24.8767
MAB_3421	MAB_3421	hypothetical protein	1.116	0.157845	0.135408	0.430842	no	up	ref_gene	mRNA	42.9	49.03	51.83	52.98	37.8	37.54	52.31	46.24	52.92	42.84	47.7	54.57	45.3467	49.43
MAB_3279c	MAB_3279c	Putative phosphatase%2Fkinase	0.905	-0.143825	0.135674	0.431416	no	down	ref_gene	mRNA	53.68	57.47	66.23	67.62	76.06	68.56	59.06	56.36	59.68	60.24	55.67	53.57	64.9367	57.43
MAB_0638c	MAB_0638c	Putative CDP-diacylglycerol--serine O-phosphatidyltransferase	0.884	-0.177255	0.135984	0.432128	no	down	ref_gene	mRNA	56.72	60.7	78.54	67.89	89.43	76.75	61.66	56.76	66.28	67.26	58.91	60.56	71.6717	61.905
MAB_3386c	MAB_3386c	hypothetical protein	1.165	0.21981	0.13638	0.432896	no	up	ref_gene	mRNA	21.85	30.35	42.68	36.67	28.88	28.12	37.11	28.99	33.16	44.23	38.04	30.82	31.425	35.3917
MAB_4178c	MAB_4178c	Probable Short-chain dehydrogenase%2Freductase	1.14	0.188757	0.136604	0.432896	no	up	ref_gene	mRNA	265.54	311.81	333.75	271.59	293.52	279.11	306.86	292.52	236.82	380.99	386.21	354.15	292.553	326.258
MAB_3048c	MAB_3048c	Putative tRNA-i%286%29A37 modification enzyme MiaB	0.91	-0.136166	0.136635	0.432896	no	down	ref_gene	mRNA	122.49	133.78	130.17	125.92	151.06	129.4	124.52	123.93	131.46	110.35	103.25	114.58	132.137	118.015
MAB_2941	MAB_2941	Putative oxidoreductase	1.406	0.491115	0.136658	0.432896	no	up	ref_gene	mRNA	7.05	4.95	8.3	4.68	6.57	2.58	9.77	13.94	4.76	2.55	7.21	9.16	5.68833	7.89833
MAB_0201c	MAB_0201c	Probable O-antigen%2Flipopolysaccharide transport integral membrane protein ABC transporter RfbD	0.889	-0.169185	0.136745	0.432896	no	down	ref_gene	mRNA	53.47	54.01	59.97	62.2	68.11	61.54	55.97	46.39	61.57	53.6	51.51	43.83	59.8833	52.145
MAB_1083c	MAB_1083c	hypothetical protein	1.253	0.325844	0.137132	0.433348	no	up	ref_gene	mRNA	232.74	304.34	199.03	173.57	300.19	184.56	308.3	407.54	271.83	157.18	219.79	372.91	232.405	289.592
MAB_0145c	MAB_0145c	Probable transcriptional regulator%2C TetR family	1.18	0.23839	0.137175	0.433348	no	up	ref_gene	mRNA	33.15	52.04	52.34	34.16	38.82	40.29	47.93	52.48	40.35	38.19	41.56	69.24	41.8	48.2917
MAB_0505c	MAB_0505c	Putative glycosyl transferase	0.876	-0.191046	0.137202	0.433348	no	down	ref_gene	mRNA	85.08	115.25	122.29	117.35	110.41	127.84	95.98	79.72	94.94	117.63	106.49	85.07	113.037	96.6383
MAB_0538	MAB_0538	hypothetical protein	0.836	-0.257611	0.137234	0.433348	no	down	ref_gene	mRNA	20.35	22.61	38.58	21.73	26.16	22.23	22.8	23.63	15.6	25.73	18.37	17.87	25.2767	20.6667
MAB_1995c	MAB_1995c	Conserved hypothetical protein %28acetyltransferase%3F%29	0.839	-0.253166	0.137692	0.434297	no	down	ref_gene	mRNA	30.2	49.94	52.49	55.43	35.95	52.37	34.18	29.92	36.38	46.3	45.46	33.19	46.0633	37.5717
MAB_1638	MAB_1638	Putative TetR-family transcriptional regulator	0.885	-0.175719	0.137708	0.434297	no	down	ref_gene	mRNA	176.5	219.84	230.05	271.54	192.77	236.06	206.5	171.44	208.2	204.84	199.17	157.6	221.127	191.292
MAB_0939	MAB_0939	Probable polyketide synthase	0.83	-0.268968	0.138104	0.435267	no	down	ref_gene	mRNA	102.16	85.41	113.05	143.12	130.65	134.37	92.69	71.75	113.34	124.78	102.06	67.21	118.127	95.305
MAB_4731c	MAB_4731c	hypothetical protein	1.325	0.405734	0.138186	1	no	up	ref_gene	mRNA	11.14	10.7	18.63	10.88	6.66	5.32	18.99	17.09	11.69	11.1	11.32	12.31	10.555	13.75
MAB_1502	MAB_1502	Probable ABC transporter%2C ATP-binding protein	0.85	-0.234202	0.13819	0.435267	no	down	ref_gene	mRNA	15.01	11.62	22.28	16.67	13.96	15.29	12.77	14.59	8.98	14.93	11.99	15.09	15.805	13.0583
MAB_1458	MAB_1458	hypothetical protein	0.837	-0.255947	0.138678	0.436304	no	down	ref_gene	mRNA	110.58	192.16	185.09	200.72	166.77	194.93	144.9	110.01	135.64	176.32	182.55	107.19	175.042	142.768
MAB_4709c	MAB_4709c	Putative transcriptional regulator%2C AraC family	0.873	-0.195656	0.138723	0.436304	no	down	ref_gene	mRNA	36.73	53.22	59.26	59.01	40.6	48.98	44.43	40.32	43.7	36.64	40.53	48.82	49.6333	42.4067
MAB_0840c	MAB_0840c	hypothetical protein	0.823	-0.2807	0.13878	0.436304	no	down	ref_gene	mRNA	43.59	50.35	71.32	80.84	40.1	55.68	46.77	36.17	33.53	55.44	61.22	41.3	56.98	45.7383
MAB_0612c	MAB_0612c	Probable acetyl-CoA acetyltransferase FadA	1.257	0.329588	0.138932	0.436506	no	up	ref_gene	mRNA	30.16	22.6	25.99	20.7	14.72	13.79	30.2	32.92	23.13	15.78	20.46	36.23	21.3267	26.4533
MAB_0093	MAB_0093	hypothetical protein	1.206	0.269663	0.139214	0.437078	no	up	ref_gene	mRNA	72.57	126.76	102.1	77.06	140.35	80.94	145.85	132.93	114.93	82.39	102.6	134.48	99.9633	118.863
MAB_2041c	MAB_2041c	Probable zinc-containing alcohol dehydrogenase	0.881	-0.182001	0.139289	0.437078	no	down	ref_gene	mRNA	25.81	21.7	38.28	25.46	25.88	25.3	23.05	24.76	18.86	25.6	23.79	23.25	27.0717	23.2183
MAB_0461	MAB_0461	Hypothetical protein	0.881	-0.182656	0.13977	0.438168	no	down	ref_gene	mRNA	17.37	16.96	26.32	17.93	18.44	17.07	18.32	19.61	13.03	12.81	15.91	18.47	19.015	16.3583
MAB_2156	MAB_2156	Probable peptidase	1.199	0.261532	0.139897	0.438168	no	up	ref_gene	mRNA	11.98	9.07	16.57	13.65	8.44	9.26	16	15.25	10.9	8.63	13.74	16.1	11.495	13.4367
MAB_2025	MAB_2025	Possible purine%2Fcytosine permease	0.847	-0.239664	0.139899	0.438168	no	down	ref_gene	mRNA	44.21	48.61	63.2	64.94	37.18	50.09	42.38	46.29	27.35	46.59	53.3	38.15	51.3717	42.3433
MAB_0619	MAB_0619	Hypothetical protein	1.133	0.179978	0.140194	0.438297	no	up	ref_gene	mRNA	12.53	15.23	17.18	17.6	14.2	15.22	19.62	16.48	16.01	16.45	19.21	14.16	15.3267	16.9883
MAB_1308	MAB_1308	Probable mutator protein MutT2%2FNUDIX hydrolase	0.832	-0.264697	0.140374	0.438297	no	down	ref_gene	mRNA	15.19	13.86	21.51	12.92	13.15	15.51	15.76	12.04	10.76	9.33	16.57	10.93	15.3567	12.565
MAB_1570	MAB_1570	hypothetical protein	0.877	-0.189933	0.140377	0.438297	no	down	ref_gene	mRNA	27.07	36.16	49.06	35.31	45.17	40.08	35.18	29.31	32.68	34.42	37.73	29.39	38.8083	33.1183
MAB_3892c	rplA	50S ribosomal protein L1	0.894	-0.161107	0.140831	0.43894	no	down	ref_gene	mRNA	869.19	892.76	966.09	985.48	1194.9	1118.78	838.33	956.19	924.23	928.15	875	765.67	1004.53	881.262
MAB_4476c	MAB_4476c	Putative monooxygenase	0.824	-0.278763	0.140844	0.43894	no	down	ref_gene	mRNA	19.94	12.41	19.77	16.88	8.9	11.87	12.44	14.93	9.75	10.88	10.97	13.42	14.9617	12.065
MAB_4086	MAB_4086	Possible TetR-family transcriptional regulator	1.118	0.160314	0.140878	0.43894	no	up	ref_gene	mRNA	275.68	232.47	229.13	246.21	279.48	236.58	314.4	277.68	295.36	221.19	267.52	278.31	249.925	275.743
MAB_3189c	MAB_3189c	Conserved hypothetical protein %28putative helicase%29	1.134	0.18103	0.140936	0.43894	no	up	ref_gene	mRNA	38.66	30.94	45.03	42.34	38.02	42.83	44.74	33.17	47.65	44.93	49.48	42.71	39.6367	43.78
MAB_1240	MAB_1240	Possible glycosyl hydrolase	1.071	0.0992261	0.141022	0.43894	no	up	ref_gene	mRNA	60.96	64.8	73.35	62.7	69.96	61.55	66.89	67.39	67.51	68.47	72.48	68.98	65.5533	68.62
MAB_0051	MAB_0051	hypothetical protein	0.834	-0.261906	0.141151	0.439068	no	down	ref_gene	mRNA	192.87	147.03	177.75	139.68	86.48	127.33	114.78	136.49	84.59	128.07	118.34	130.73	145.19	118.833
MAB_1478	MAB_1478	hypothetical protein	1.228	0.296776	0.141338	0.439376	no	up	ref_gene	mRNA	312.09	386.82	263.37	207.71	164.92	181.37	319.09	321.35	302.32	239.96	308.64	360.53	252.713	308.648
MAB_2586	MAB_2586	Putative transcription antitermination regulator	1.198	0.261144	0.141637	0.440033	no	up	ref_gene	mRNA	156.38	101.9	95.85	146.73	149.97	146.33	179.82	140.68	212.68	137.71	132.07	141.47	132.86	157.405
MAB_2783c	MAB_2783c	hypothetical protein	0.877	-0.18944	0.141909	0.440474	no	down	ref_gene	mRNA	80.58	84.35	96.74	100.66	108.38	105.99	85.68	67.59	89.9	100.25	78.77	71.91	96.1167	82.35
MAB_0559	MAB_0559	Probable carbonic anhydrase %28carbonate dehydratase%29	0.877	-0.188771	0.142042	0.440474	no	down	ref_gene	mRNA	130.41	118.66	133.28	155.44	137.52	150.79	113.07	92.7	116.03	142.47	134.28	110.81	137.683	118.227
MAB_1232c	MAB_1232c	Probable cholesterol oxidase ChoD	1.295	0.372656	0.142043	0.440474	no	up	ref_gene	mRNA	62.36	56.45	73.68	131.99	58.55	79.1	97.69	62.39	101.2	112.82	152.93	53.18	77.0217	96.7017
MAB_4829c	MAB_4829c	hypothetical protein	1.15	0.201328	0.142455	0.441478	no	up	ref_gene	mRNA	15.93	23.22	23.57	24.75	15.49	18	26.89	27.28	19.34	19.39	22.23	20.92	20.16	22.675
MAB_0099	MAB_0099	Probable monooxygenase	1.223	0.290422	0.142574	0.441574	no	up	ref_gene	mRNA	11.35	10.53	17.14	13.4	9.93	6.72	16.35	17.92	12.03	8.32	11.83	15.97	11.5117	13.7367
MAB_4433c	MAB_4433c	Hypothetical protein	1.297	0.374843	0.14287	0.442218	no	up	ref_gene	mRNA	64.49	66.73	72.86	52.01	26.14	29.8	67.34	81.77	52.76	45.06	58.29	94.36	52.005	66.5967
MAB_0095	MAB_0095	Hypothetical helix-turn-helix domain protein	1.198	0.260227	0.143065	0.442547	no	up	ref_gene	mRNA	20.89	25.74	36.47	19.75	21.85	14.67	27.73	32.21	21.48	20.75	26.94	33.51	23.2283	27.1033
MAB_4349c	MAB_4349c	hypothetical protein	0.891	-0.166491	0.143263	0.442886	no	down	ref_gene	mRNA	78.28	82.31	90.5	67.04	67.64	67.57	58.91	68.59	57.03	70	70.62	71.48	75.5567	66.105
MAB_1036	MAB_1036	Putative TetR-family transcriptional regulator	1.181	0.239915	0.143421	0.443099	no	up	ref_gene	mRNA	69.17	58.79	52.66	58.57	64.35	59.24	80.62	87.26	84.25	43.06	61.45	67.71	60.4633	70.725
MAB_3198c	MAB_3198c	Hypothetical protein	0.909	-0.137149	0.143696	0.443613	no	down	ref_gene	mRNA	37.54	51.86	56.44	45.72	43.27	42.29	44.21	40.97	38.85	41.89	39.79	40.66	46.1867	41.0617
MAB_2943c	MAB_2943c	Putative oxidoreductase	0.903	-0.146452	0.143764	0.443613	no	down	ref_gene	mRNA	30.04	34.74	46.55	34.01	30.94	30.79	31.61	32.75	25.94	26.72	31.63	33.7	34.5117	30.3917
MAB_4637	MAB_4637	Galactose-1-phosphate uridylyltransferase GalT	0.883	-0.18033	0.143919	0.443815	no	down	ref_gene	mRNA	49.8	59.8	70.25	50.99	53.24	49.56	42.07	54.43	37.34	54.42	45.04	53.98	55.6067	47.88
MAB_3556	MAB_3556	Putative hydrolase%2C alpha%2Fbeta fold	1.086	0.11861	0.144008	0.443818	no	up	ref_gene	mRNA	73.21	72.82	80.68	84.99	68.88	69.09	80.63	75.5	86.56	78.27	79.37	77.2	74.945	79.5883
MAB_3600c	MAB_3600c	Putative cation transporter	0.883	-0.179286	0.144197	0.444113	no	down	ref_gene	mRNA	63.43	60.91	65.36	71.04	74	73.11	63.48	56.1	67.3	64.94	56.8	44.39	67.975	58.835
MAB_2739c	MAB_2739c	Probable thioredoxin TrxB	1.174	0.230858	0.144358	0.444113	no	up	ref_gene	mRNA	3019.8	2943.95	3338.36	2752.99	1841.57	2443.13	3137.68	2399.73	2573.6	3773.15	3947.61	3077.57	2723.3	3151.56
MAB_1344c	MAB_1344c	Putative DTDP-glucose-4%2C6-dehydratase-related protein	1.183	0.242334	0.14437	0.444113	no	up	ref_gene	mRNA	38.95	59.81	59.5	79.23	58.43	61.41	71.85	54.71	68.76	73.41	89.82	52.85	59.555	68.5667
MAB_4392	MAB_4392	hypothetical protein	1.131	0.178209	0.144475	0.444163	no	up	ref_gene	mRNA	38.51	56.86	44.69	48.94	47.92	42.26	54.01	47.05	48.89	47.89	62.8	49.98	46.53	51.77
MAB_3822	MAB_3822	Hypothetical protein	0.8	-0.322829	0.144787	0.444606	no	down	ref_gene	mRNA	21.37	32.68	47.29	34.78	25.36	29.56	22.24	30.45	14.85	34.49	29.12	17.76	31.84	24.8183
MAB_4260c	MAB_4260c	Orotate phosphoribosyltransferase	0.899	-0.15397	0.144805	0.444606	no	down	ref_gene	mRNA	72	74.5	93.01	91.54	85.89	99.18	82.93	72.24	72.98	83.3	78.03	65.02	86.02	75.75
MAB_4022c	MAB_4022c	Probable oxidoreductase	0.843	-0.247211	0.144886	0.444606	no	down	ref_gene	mRNA	10.78	11.37	19.15	13.76	13.29	13.04	12.12	15.58	7.87	12.06	9.17	10.26	13.565	11.1767
MAB_0360	MAB_0360	hypothetical protein	0.849	-0.236616	0.144984	0.444636	no	down	ref_gene	mRNA	32.4	53.01	53.33	52.38	35.23	42.12	34.59	32.22	32.23	43.56	47.94	31.63	44.745	37.0283
MAB_4880c	MAB_4880c	Amidophosphoribosyltransferase %28PurF%29	0.893	-0.162768	0.145183	0.444974	no	down	ref_gene	mRNA	75.21	72.69	91.94	83.8	74.27	65.05	57.96	72.98	52.83	72.45	74.03	72.84	77.16	67.1817
MAB_3449c	MAB_3449c	Putative transporter	0.878	-0.187532	0.145649	0.445855	no	down	ref_gene	mRNA	17.13	14.76	23.65	16.05	16.55	14.04	14.14	18.81	13.68	13.14	12.85	14.93	17.03	14.5917
MAB_0958c	MAB_0958c	Putative oxidoreductase	0.882	-0.181453	0.145824	0.446081	no	down	ref_gene	mRNA	16.29	16.26	26.2	17.6	16.23	18.02	17.73	17.27	12.87	14.53	14.14	18.47	18.4333	15.835
MAB_2714c	MAB_2714c	hypothetical protein	0.849	-0.236699	0.145901	0.446081	no	down	ref_gene	mRNA	49.91	44.62	42.2	45.61	71.57	51.42	52.61	48.45	47.98	36.47	34.63	35.93	50.8883	42.6783
MAB_1784	MAB_1784	Bacteriophage protein	1.34	0.422278	0.145924	1	no	up	ref_gene	mRNA	4.91	7.86	9.79	4.94	5.67	5.19	7.68	14.16	4.2	6.72	8.05	9.89	6.39333	8.45
MAB_3658c	MAB_3658c	Putative peptidase%2Famidohydrolase	0.905	-0.143968	0.146559	0.447688	no	down	ref_gene	mRNA	55.48	48.9	58.61	58.42	69.46	60.64	57.18	54.23	53.39	49.65	46.11	51.61	58.585	52.0283
MAB_3334c	MAB_3334c	Aspartyl%2Fglutamyl-tRNA amidotransferase%2C B subunit %28GatB%29	1.115	0.156452	0.146607	0.447688	no	up	ref_gene	mRNA	171.15	149.98	136.86	142.82	150.39	136.17	173.35	151.99	180.47	144.43	168.78	154.73	147.895	162.292
MAB_0200c	MAB_0200c	Probable phosphoesterase%2C PA-phosphatase related protein	0.838	-0.25471	0.146749	0.447688	no	down	ref_gene	mRNA	22.57	18.36	31.42	28.67	23.19	13.83	22.69	24.41	16.87	16.11	16.95	15.92	23.0067	18.825
MAB_1665	MAB_1665	Heat-inducible transcription repressor HrcA	1.143	0.192484	0.146785	0.447688	no	up	ref_gene	mRNA	151.69	179.54	130.97	151.97	170.03	137.96	193.38	202.77	180.39	127.53	151.65	186.13	153.693	173.642
MAB_2174	MAB_2174	Hypothetical protein	0.822	-0.282947	0.147182	0.448355	no	down	ref_gene	mRNA	29.99	36.42	46.91	27.94	59.54	49.09	40.1	31.38	39.64	31.99	26.79	32.25	41.6483	33.6917
MAB_3320c	MAB_3320c	hypothetical protein	0.866	-0.207733	0.147516	0.448906	no	down	ref_gene	mRNA	23.45	24.35	38.11	22.67	30.39	22.05	21.96	25.38	22.5	22.44	23.92	20.33	26.8367	22.755
MAB_0863	MAB_0863	hypothetical protein	0.847	-0.239922	0.147542	0.448906	no	down	ref_gene	mRNA	586.66	784.85	745.6	683.57	702.58	739.96	606.12	455.92	600.43	843.79	883.6	407.01	707.203	632.812
MAB_4192	MAB_4192	hypothetical protein	1.141	0.190911	0.147634	0.448911	no	up	ref_gene	mRNA	24.84	33.41	28.07	34.36	31.23	30.75	42.59	30.28	33.42	36.34	33.24	29.35	30.4433	34.2033
MAB_1336	MAB_1336	Probable succinyl-diaminopimelate desuccinylase	0.901	-0.149621	0.14795	0.449516	no	down	ref_gene	mRNA	76.29	81.64	91.71	94	90.52	94.88	73.44	66.56	85.34	86.22	78.97	74.87	88.1733	77.5667
MAB_4606c	MAB_4606c	hypothetical protein	1.119	0.162295	0.148082	0.449516	no	up	ref_gene	mRNA	46.61	40.71	44.33	48.3	45.94	36.31	50.31	54.49	50.45	36.19	45.41	51.59	43.7	48.0733
MAB_2292c	MAB_2292c	hypothetical protein	1.307	0.386099	0.148102	0.449516	no	up	ref_gene	mRNA	63.73	45.63	54.32	30.63	18.22	18.57	52.2	52.64	41.87	38.73	54.52	56.68	38.5167	49.44
MAB_0182c	MAB_0182c	Hypothetical protein	1.198	0.260214	0.148503	0.449905	no	up	ref_gene	mRNA	138.6	215.82	159.01	102.4	124.74	119.33	152	195.6	143.9	146.13	147.22	226.64	143.317	168.582
MAB_2253	MAB_2253	Conserved hypothetical protein %28MerR%3F%29	1.247	0.318477	0.148562	0.449905	no	up	ref_gene	mRNA	17.87	17.55	23.14	15.79	14.27	9.74	26.7	23.86	25.76	11.84	13.55	18.53	16.3933	20.04
MAB_1017c	MAB_1017c	Probable O-antigen transporter%2C MOP superfamily	0.798	-0.326367	0.148571	0.449905	no	down	ref_gene	mRNA	10.44	7.23	18.11	13.04	9.74	8.52	8.16	13.19	6.38	6.27	6.56	11.35	11.18	8.65167
MAB_0317	MAB_0317	hypothetical protein	1.098	0.134892	0.14859	0.449905	no	up	ref_gene	mRNA	442.07	402.32	371.68	431.57	420.97	422.37	506.46	420.03	442.02	413.36	464.34	460.42	415.163	451.105
MAB_0119c	MAB_0119c	Hypothetical protein	0.76	-0.396117	0.14892	0.450193	no	down	ref_gene	mRNA	441.68	861.49	867.86	1066.78	437.99	980.71	602.75	364.38	495.67	969.93	812.68	295.98	776.085	590.232
MAB_4557c	MAB_4557c	LemA family protein	1.194	0.255868	0.149009	0.450193	no	up	ref_gene	mRNA	23.88	25.07	29.97	25.3	15.35	14.06	23.96	28.44	22.14	23.98	27.27	30.38	22.2717	26.0283
MAB_2805c	MAB_2805c	hypothetical protein	1.118	0.160565	0.149023	0.450193	no	up	ref_gene	mRNA	140.36	169.61	152.55	123.96	133.76	130.35	159.23	150.71	157.59	130.97	151.71	185.28	141.765	155.915
MAB_4503c	MAB_4503c	Hypothetical protein	1.195	0.257142	0.149045	0.450193	no	up	ref_gene	mRNA	75.61	45.44	68.02	68.61	65.19	67.1	91.2	81.21	96.13	44.97	64.88	80.83	64.995	76.5367
MAB_2200c	MAB_2200c	Probable cobalamin biosynthesis protein CobG	0.89	-0.167616	0.149364	0.450885	no	down	ref_gene	mRNA	20.81	27.06	36.65	23.59	27.49	23.76	25.24	25.61	19.86	23.39	22.48	21.79	26.56	23.0617
MAB_2486c	MAB_2486c	Glutamate synthase%2C large subunit	0.886	-0.174454	0.149645	0.451462	no	down	ref_gene	mRNA	77.01	102.38	119.83	89.84	108.52	82.77	67.99	78.35	83.78	94.69	83.08	90.75	96.725	83.1067
MAB_4441	MAB_4441	Putative oxidoreductase	1.114	0.155962	0.14988	0.451712	no	up	ref_gene	mRNA	34.66	30.28	36.83	32.63	31.18	24.72	37.19	37.12	31.67	28.02	33.57	40.31	31.7167	34.6467
MAB_3488	MAB_3488	Hypothetical protein	0.858	-0.220782	0.149909	0.451712	no	down	ref_gene	mRNA	203.06	238.89	280.34	234.75	287.04	303.02	178.23	209.83	162.66	290.29	219.04	238.02	257.85	216.345
MAB_1082c	MAB_1082c	Hypothetical large-conductance mechanosensitive channel	1.212	0.277447	0.150062	0.4519	no	up	ref_gene	mRNA	161.63	391.59	259.82	205.09	170.49	195.09	247.05	272.08	230.26	287.29	278.79	321.56	230.618	272.838
MAB_0731	MAB_0731	Probable aminotransferase%2C class IV	0.87	-0.201692	0.150213	0.452085	no	down	ref_gene	mRNA	16.2	19.8	26.57	23.23	14.33	16.81	16.9	16.8	13.22	16.16	18.26	17.54	19.49	16.48
MAB_0176	MAB_0176	Antigen 85-A precursor	1.218	0.284252	0.150617	0.452709	no	up	ref_gene	mRNA	472.21	362.86	562.05	601.92	675.63	638.36	693.14	372.51	822.05	761.38	744.87	535.38	552.172	654.888
MAB_0859	MAB_0859	hypothetical protein	0.864	-0.210885	0.150692	0.452709	no	down	ref_gene	mRNA	26.31	26.02	45.25	34	43.12	40.96	30.84	33.95	23.78	29.71	34.9	28.34	35.9433	30.2533
MAB_3062c	MAB_3062c	hypothetical protein	0.875	-0.192773	0.150928	0.452901	no	down	ref_gene	mRNA	29.67	36.62	50.46	38.16	41.61	43.25	32.97	30.43	26.39	41.24	37.52	35.06	39.9617	33.935
MAB_0670	MAB_0670	hypothetical protein	1.236	0.30559	0.151012	0.452901	no	up	ref_gene	mRNA	12.68	14.98	14.55	10.24	8.42	6.09	15.19	13.08	11.29	10.98	11.84	18.92	11.16	13.55
MAB_3942	MAB_3942	hypothetical protein	0.837	-0.257117	0.151489	0.453508	no	down	ref_gene	mRNA	58.85	56.68	80.64	92.78	63.85	78.85	58.39	45.7	60.71	76.87	71.1	38.76	71.9417	58.5883
MAB_1307c	MAB_1307c	Putative pterin-4-alpha-carbinolamine dehydratase	1.081	0.112728	0.151621	0.453508	no	up	ref_gene	mRNA	49.72	49.62	52.14	47.92	51.46	44.62	59.28	55.73	51.52	47.23	51.99	48.09	49.2467	52.3067
MAB_0194	MAB_0194	Dihydroxyacetone kinase family protein	0.885	-0.175513	0.151637	0.453508	no	down	ref_gene	mRNA	42.09	37.45	58.79	52.62	49.41	43.79	43.72	31.03	40.29	44.42	45.8	39	47.3583	40.71
MAB_4846	MAB_4846	hypothetical protein	0.855	-0.226044	0.151773	0.453508	no	down	ref_gene	mRNA	26.22	24.33	35.59	22.86	21.16	23.94	18.82	26.36	14.25	21.02	22.2	25.97	25.6833	21.4367
MAB_3454	MAB_3454	hypothetical protein	1.119	0.162369	0.151773	0.453508	no	up	ref_gene	mRNA	64.13	99.85	103.21	97.65	98.92	91.37	120.42	99.51	112.16	91.96	89.46	93.28	92.5217	101.132
MAB_0370	MAB_0370	hypothetical protein	0.891	-0.166926	0.152116	0.45426	no	down	ref_gene	mRNA	85.77	97.6	113.81	119.22	104.51	101.15	87.29	80.59	81.51	105.13	107.49	77.71	103.677	89.9533
MAB_2648c	MAB_2648c	Putative transcriptional regulator%2C MarR family	0.91	-0.136252	0.152408	0.454862	no	down	ref_gene	mRNA	204.18	207.44	201.32	207.62	252.92	219.35	202.46	189.79	203.83	188.7	177.33	195.9	215.472	193.002
MAB_3044c	MAB_3044c	tRNA delta%282%29-isopentenylpyrophosphate transferase	0.895	-0.160628	0.152771	0.455259	no	down	ref_gene	mRNA	18.09	21.67	30.67	24.59	27.85	22.3	23.09	21.29	19.64	20	20.51	22.3	24.195	21.1383
MAB_2860c	MAB_2860c	hypothetical protein	1.1	0.136969	0.152814	0.455259	no	up	ref_gene	mRNA	21.8	27.27	30.59	25	21.49	22.72	26.85	26.55	23.18	24.88	27.72	30.49	24.8117	26.6117
MAB_3876c	rplL	50S ribosomal protein L7%2FL12	0.88	-0.183655	0.153127	0.455644	no	down	ref_gene	mRNA	704	619.41	679.38	787.74	800.94	801.2	689.89	618.13	805.7	621.94	540.25	536.63	732.112	635.423
MAB_0728	MAB_0728	Probable phosphoribosylformylglycinamidine cyclo-ligase PurM	0.875	-0.192207	0.153146	0.455644	no	down	ref_gene	mRNA	59.63	66.26	87.31	85.32	74.71	83.88	61.66	53.87	63.68	82.18	71.26	55.96	76.185	64.7683
MAB_4515c	MAB_4515c	Putative Mce family protein	1.185	0.245197	0.153229	0.455644	no	up	ref_gene	mRNA	8.22	5.87	10.85	8.28	8.02	6.66	9.07	11.28	6.36	7.85	11.28	9.63	7.98333	9.245
MAB_0680c	MAB_0680c	hypothetical protein	1.196	0.258321	0.153308	0.455644	no	up	ref_gene	mRNA	683.25	551.39	401.85	393.72	446.96	397.27	604.08	777.16	537.55	453.98	451.69	593.88	479.073	569.723
MAB_4328c	MAB_4328c	hypothetical protein	0.874	-0.194204	0.15345	0.455798	no	down	ref_gene	mRNA	219.89	172.52	231.32	200.75	252.95	245.06	174.71	163.4	165.26	238.62	198.79	189.62	220.415	188.4
MAB_3481	MAB_3481	Probable acyl-CoA dehydrogenase FadE	0.857	-0.22303	0.15357	0.455807	no	down	ref_gene	mRNA	358.58	225.68	247.36	366.19	331.24	317.19	259.13	223.16	300.34	276.17	276.12	219	307.707	258.987
MAB_3167c	MAB_3167c	Penicillin-binding protein%2C putative	1.114	0.156259	0.153636	0.455807	no	up	ref_gene	mRNA	59.27	71.86	70.77	62.37	84.44	78.57	80.92	71.02	84.16	79.12	73.51	77.52	71.2133	77.7083
MAB_4474	MAB_4474	hypothetical protein	0.875	-0.192013	0.153864	0.456214	no	down	ref_gene	mRNA	184.6	240.84	242.02	261.62	248.74	261.64	198.55	160.47	199.93	251.5	234.48	183.59	239.91	204.753
MAB_0910	MAB_0910	Putative phenylacetic acid degradation protein PaaE%2Fphenylacetate-CoA oxygenase%2Freductase%2C PaaK subunit	1.244	0.314514	0.153959	0.456226	no	up	ref_gene	mRNA	7.99	10.23	14.14	11.15	6.64	4.61	13.51	13.05	10.79	7.79	12.57	8.55	9.12667	11.0433
MAB_2956	MAB_2956	hypothetical protein	1.165	0.220749	0.155379	0.459954	no	up	ref_gene	mRNA	200.37	241.5	241.76	285.23	315.66	270.72	294.62	235.44	346.8	319.33	362.37	217.08	259.207	295.94
MAB_3398	MAB_3398	hypothetical protein	0.866	-0.207159	0.155423	0.459954	no	down	ref_gene	mRNA	55.69	35.13	47.22	37.05	39.81	42.83	33.95	39.95	30.55	36.74	37.22	41.64	42.955	36.675
MAB_1883c	MAB_1883c	Conserved hypothetical protein %28lipoprotein%3F%29	1.272	0.347583	0.155493	0.459954	no	up	ref_gene	mRNA	217.02	152.7	175.25	119.13	66.32	73.32	169.41	172.87	178.23	138.43	171.31	180.77	133.957	168.503
MAB_3229c	rpsP	30s ribosomal protein S16	0.875	-0.192798	0.155696	0.460282	no	down	ref_gene	mRNA	830.13	1058.17	988.37	1092.95	1137.63	1154.92	919.95	692.25	1007.04	1030.97	989.22	735.06	1043.69	895.748
MAB_0490c	MAB_0490c	Putative adenylate cyclase	0.935	-0.0969698	0.155896	0.46033	no	down	ref_gene	mRNA	34.44	36.43	47.84	41.6	40.43	37.03	37.87	40.21	33.7	34.98	34.6	35.58	39.6283	36.1567
MAB_2187	MAB_2187	Sec-independent protein translocase protein TatA%2FE	1.163	0.218364	0.15689	0.462992	no	up	ref_gene	mRNA	2900.3	1891.46	1817.37	2584.84	2297.89	2112.58	3096.05	2774.65	3018.18	2127.36	2588.53	2225.01	2267.41	2638.3
MAB_3843	MAB_3843	hypothetical protein	1.146	0.196	0.157103	0.463348	no	up	ref_gene	mRNA	27.43	38.89	42	46.26	30.25	31.49	48.18	34.16	44.47	38.69	42.92	32.88	36.0533	40.2167
MAB_3602c	MAB_3602c	hypothetical protein	0.897	-0.156295	0.157319	0.463712	no	down	ref_gene	mRNA	73.1	69.01	91.79	83.98	104.03	87.2	78.14	67.31	80.28	79.3	71.28	69.99	84.8517	74.3833
MAB_2100	MAB_2100	Putative plasmid replication initiator protein	1.161	0.215837	0.157778	0.464588	no	up	ref_gene	mRNA	11.98	12.11	15.3	10.54	11.35	8.81	13.36	16.55	12.71	8.46	13.23	15.47	11.6817	13.2967
MAB_3102c	MAB_3102c	Putative monooxygenase	1.14	0.189371	0.157802	0.464588	no	up	ref_gene	mRNA	16.95	12.31	17.86	13.19	13.14	12.34	18.44	18.38	16.67	11.58	15.13	15.78	14.2983	15.9967
MAB_2711c	MAB_2711c	Probable methylmalonyl-CoA mutase large subunit MutB	0.898	-0.154537	0.157926	0.464678	no	down	ref_gene	mRNA	86.66	74.5	83.06	80.74	106.48	92.31	78.44	75.68	83.9	77.85	71.29	74.44	87.2917	76.9333
MAB_2440	MAB_2440	Putative protein CrcB homolog 2	0.823	-0.281494	0.158403	0.465282	no	down	ref_gene	mRNA	20.76	41.76	46.1	36.53	47.1	38.46	23.73	32.02	30.26	41.62	27.66	30.82	38.4517	31.0183
MAB_1838	MAB_1838	Endonuclease	1.192	0.252906	0.158448	0.465282	no	up	ref_gene	mRNA	14.25	15.05	25.21	16.4	11.66	11.66	19.62	20.15	19.76	11.52	18.31	19.8	15.705	18.1933
MAB_4914c	MAB_4914c	Hypothetical protein	1.17	0.226585	0.158502	0.465282	no	up	ref_gene	mRNA	15.47	17.62	29.59	19.74	17.09	14.32	21.22	25.01	18.23	16.52	23.9	24.75	18.9717	21.605
MAB_3861	MAB_3861	hypothetical protein	1.132	0.179459	0.158607	0.465282	no	up	ref_gene	mRNA	38.13	53.51	44	43.63	37.21	37.39	50.67	50.32	45.84	39.27	40.25	56.42	42.3117	47.1283
MAB_3660	MAB_3660	Purine nucleoside phosphorylase	0.884	-0.178369	0.158681	0.465282	no	down	ref_gene	mRNA	35.7	38.96	52.75	52.12	35.37	39.83	35.96	31.15	34.83	43.45	38.72	34.62	42.455	36.455
MAB_1983	MAB_1983	hypothetical protein	0.888	-0.170805	0.158689	0.465282	no	down	ref_gene	mRNA	62.9	93.54	87.84	81.57	108.42	80.58	80.8	74.15	78.43	67.38	69.6	78.79	85.8083	74.8583
MAB_2397	MAB_2397	Preprotein translocase secA 2 subunit	0.887	-0.172957	0.158845	0.465468	no	down	ref_gene	mRNA	106.57	100.5	123.3	129.08	130.15	141.25	102.33	96.99	114.47	124.91	104.2	89.62	121.808	105.42
MAB_2747c	MAB_2747c	Probable conserved ABC transporter%2C ATP-binding protein	0.862	-0.214026	0.159442	0.466845	no	down	ref_gene	mRNA	398.72	307.74	403.51	392.16	541.94	480.18	332.38	320.78	327.49	461.02	333.23	356.97	420.708	355.312
MAB_3005c	MAB_3005c	hypothetical protein	1.129	0.175278	0.160145	0.468455	no	up	ref_gene	mRNA	861.63	775.59	783.37	757.44	603.21	691.7	904.65	653.35	808.4	743.75	940.08	951.87	745.49	833.683
MAB_2202	MAB_2202	hypothetical protein	0.852	-0.230489	0.160267	0.468538	no	down	ref_gene	mRNA	76.93	93.23	114.56	107.01	104.91	119.17	79.18	58.59	94.23	116.31	90.25	75.23	102.635	85.6317
MAB_3832c	MAB_3832c	Conserved hypothetical protein %28creatininase%3F%29	0.85	-0.23464	0.160474	0.46887	no	down	ref_gene	mRNA	113.34	137.61	157.86	169.41	183.33	180.52	140.95	96.9	145.49	172.06	125.09	100.19	157.012	130.113
MAB_2160c	MAB_2160c	Putative lipoprotein LppK precursor	0.903	-0.146777	0.160672	0.46894	no	down	ref_gene	mRNA	95.42	79.02	96.03	87.01	114.18	92.73	83.92	81.94	91.6	75.7	79.19	87.82	94.065	83.3617
MAB_4193	MAB_4193	Hypothetical protein	1.098	0.134673	0.160686	0.46894	no	up	ref_gene	mRNA	23.57	25.66	33.44	32.04	28.52	28.94	34.27	30.27	32.74	30.97	27.86	28.26	28.695	30.7283
MAB_1484	MAB_1484	Probable ribonuclease PH	0.871	-0.199519	0.161163	0.469685	no	down	ref_gene	mRNA	170.59	175.52	207.31	209.43	232.81	231.67	162.27	136.85	181.31	225.49	183.27	153.88	204.555	173.845
MAB_1117c	MAB_1117c	Hypothetical protein	1.118	0.161103	0.161164	0.469685	no	up	ref_gene	mRNA	10687.5	9908.52	8922.1	8427.89	8256.66	8985.62	9894.27	9928.9	8624.57	9944.12	11180.2	11695.5	9198.05	10211.3
MAB_2312	MAB_2312	hypothetical protein	1.125	0.1703	0.161222	0.469685	no	up	ref_gene	mRNA	906.32	952.98	984.88	1181.04	936.12	1065.37	1122.1	869.02	1118.09	1323.77	1261.82	969.66	1004.45	1110.74
MAB_3621c	MAB_3621c	Probable taurine dioxygenase	1.158	0.211296	0.161442	0.469785	no	up	ref_gene	mRNA	28.8	30.72	32.42	27.37	24.28	22.67	35.65	37.63	30.44	19.88	27.63	38.17	27.71	31.5667
MAB_3318	MAB_3318	Putative regulatory protein	0.899	-0.154177	0.1616	0.469785	no	down	ref_gene	mRNA	25.07	23.76	34.78	29.05	30.9	26.12	27.2	27.78	27.91	22.15	23.34	20.53	28.28	24.8183
MAB_3117c	MAB_3117c	Possible 4%27-phosphopantetheinyl transferase	0.867	-0.206387	0.161601	0.469785	no	down	ref_gene	mRNA	44.36	47.47	67.2	71.27	60.1	65.74	50.58	36.69	51.1	54.8	61.11	46.45	59.3567	50.1217
MAB_2701	MAB_2701	Probable L-asparaginase	0.857	-0.222659	0.161632	0.469785	no	down	ref_gene	mRNA	15.38	15.94	31.34	23.02	17.22	20.69	14.95	14.21	18.31	19.25	17.91	17.42	20.5983	17.0083
MAB_2503c	MAB_2503c	Putative iron-sulfur binding oxidoreductase	1.207	0.271791	0.161737	0.469816	no	up	ref_gene	mRNA	9.75	8.77	11.03	6.9	6.78	7.45	11.22	15.41	9.16	5.98	8.73	9.75	8.44667	10.0417
MAB_1254c	MAB_1254c	Probable exodeoxyribonuclease VII small subunit	0.844	-0.244508	0.162024	0.470378	no	down	ref_gene	mRNA	62.56	80.02	101.54	67.44	70.54	79.2	65.42	46.87	76.68	62.95	67.47	70.58	76.8833	64.995
MAB_0909	MAB_0909	Putative phenylacetic acid degradation protein PaaD%2Fphenylacetate-CoA oxygenase%2C PaaJ subunit	1.318	0.398226	0.162317	0.470953	no	up	ref_gene	mRNA	10.26	8.49	18.92	11.57	5.39	5.75	15.66	15.4	10.58	7.65	17.54	10.62	10.0633	12.9083
MAB_0547c	MAB_0547c	Putative iron compound ABC transporter%2C substrate-binding protein	0.901	-0.150146	0.16249	0.471184	no	down	ref_gene	mRNA	17.24	15.58	18.83	17.28	16.21	14.66	13.64	17.35	14.14	13.16	14.35	15.42	16.6333	14.6767
MAB_3118c	MAB_3118c	hypothetical protein	0.861	-0.216562	0.163054	0.472545	no	down	ref_gene	mRNA	50.02	60.35	72.68	77.05	60.49	77.32	49.82	41.23	52.31	72.15	63.16	54.26	66.3183	55.4883
MAB_3319	MAB_3319	hypothetical protein	1.463	0.54916	0.163551	0.473563	no	up	ref_gene	mRNA	131.36	102.86	98.01	46.16	27.09	42.44	120.47	164.15	81.33	66.54	87.4	130.77	74.6533	108.443
MAB_2517c	MAB_2517c	hypothetical protein	1.211	0.275936	0.163992	0.474047	no	up	ref_gene	mRNA	12.1	11.86	10.3	10.85	10.07	5.42	12.61	16.13	10.49	8.97	10.66	13.65	10.1	12.085
MAB_2362	MAB_2362	hypothetical protein	1.141	0.190573	0.164046	0.474047	no	up	ref_gene	mRNA	185.24	165.28	174.99	186.56	224.78	241.68	227.73	194.6	263.73	235.15	200.76	198.43	196.422	220.067
MAB_3033	MAB_3033	hypothetical protein	0.908	-0.139732	0.164463	0.4742	no	down	ref_gene	mRNA	1281.72	1162.5	1100.22	1139.23	1101.99	1046.41	959.79	1017.2	909.15	1071.75	1002.6	1135.71	1138.68	1016.03
MAB_3268c	MAB_3268c	hypothetical protein	0.867	-0.206117	0.1647	0.4742	no	down	ref_gene	mRNA	67.37	50.69	79.14	80.15	77.88	85.6	73.41	48.62	74.71	63.2	54.07	59.88	73.4717	62.315
MAB_2214c	MAB_2214c	Hypothetical protein	1.136	0.183345	0.164753	0.4742	no	up	ref_gene	mRNA	54.09	78.84	72.11	58.71	58.77	56.19	84.76	87.28	69.51	53.15	59.7	68.38	63.1183	70.4633
MAB_2436	MAB_2436	Conserved hypothetical protein %28fibronectin-attachment%3F%29	1.084	0.116328	0.164759	0.4742	no	up	ref_gene	mRNA	437.47	472.83	471.46	457.75	416.67	431.56	474.2	426.31	478.51	507.71	507.46	457.07	447.957	475.21
MAB_0701	MAB_0701	Probable M18-family aminopeptidase 2	1.066	0.0926813	0.164801	0.4742	no	up	ref_gene	mRNA	34.87	32.61	40.39	35.23	32.56	31.54	38.22	35.22	35.4	34.93	34.68	37.43	34.5333	35.98
MAB_1732	MAB_1732	Hypothetical protein	1.326	0.407032	0.164839	0.4742	no	up	ref_gene	mRNA	9.28	7.14	7.66	6.75	4.7	3.93	5.94	12.15	5.44	4.83	8.38	14.86	6.57667	8.6
MAB_2393c	MAB_2393c	hypothetical protein	0.913	-0.13208	0.164857	0.4742	no	down	ref_gene	mRNA	52.05	64.96	64.18	59.65	57.07	57.39	50.18	55.39	44.43	58.57	50.5	57.72	59.2167	52.7983
MAB_1525c	MAB_1525c	Putative transcriptional regulator%2C TetR family	0.877	-0.188941	0.165243	0.474646	no	down	ref_gene	mRNA	66.85	85.1	89.75	75.21	93.61	88.28	61.35	62.27	59.57	88.21	71.85	82.85	83.1333	71.0167
MAB_2589c	MAB_2589c	hypothetical protein	1.161	0.21559	0.165296	0.474646	no	up	ref_gene	mRNA	29.17	37.71	39.23	23.75	29.31	23.5	37.19	39.79	26.2	29.72	30.82	44.1	30.445	34.6367
MAB_2412c	MAB_2412c	Probable IMP dehydrogenase family protein	0.925	-0.112745	0.165411	0.474702	no	down	ref_gene	mRNA	111.36	103.04	113.75	103.32	118.28	113.3	96.69	106.72	100.98	102.27	92.06	102.42	110.508	100.19
MAB_3851c	rpsL	30S ribosomal protein S12	0.842	-0.248344	0.165586	0.474933	no	down	ref_gene	mRNA	1008.14	1682.63	1657.98	1634.69	1591.12	1844.76	1110.65	1062.55	1066.02	1833.4	1602.36	1069.81	1569.89	1290.8
MAB_1313	MAB_1313	Probable transcriptional regulator%2C AraC family	1.119	0.161767	0.166075	0.475724	no	up	ref_gene	mRNA	52.86	55.77	51.46	54.71	63.43	62.54	58.2	65.71	70.67	66.35	55.42	58	56.795	62.3917
MAB_4946	MAB_4946	Putative transcriptional regulator%2C TetR	0.869	-0.202487	0.166104	0.475724	no	down	ref_gene	mRNA	74.15	96.61	99.81	108.2	78.81	109.36	75.2	66.05	67.14	101.64	92.81	78.59	94.49	80.2383
MAB_4761	MAB_4761	hypothetical protein	1.093	0.12833	0.166203	0.475724	no	up	ref_gene	mRNA	55.08	61.3	65.16	64.04	65.25	52.86	66.2	64.61	73.93	60.08	66.65	58.08	60.615	64.925
MAB_4161	MAB_4161	hypothetical protein	1.145	0.195227	0.166242	0.475724	no	up	ref_gene	mRNA	14.42	12.65	19.63	14.3	11.33	11.84	17.98	18.76	13.29	12.46	14.33	17.38	14.0283	15.7
MAB_1619	MAB_1619	hypothetical protein	0.878	-0.187414	0.166417	0.475954	no	down	ref_gene	mRNA	78.59	69.61	72.99	86.38	81.09	95.11	70.44	62.37	72.99	76.68	80.99	53.4	80.6283	69.4783
MAB_0898	MAB_0898	Probable transcriptional regulator%2C AsnC family	0.795	-0.331806	0.16655	0.476062	no	down	ref_gene	mRNA	29.11	25.78	41.08	58.23	25.6	32.55	28.85	15.01	26.01	32.86	39.8	21.21	35.3917	27.29
MAB_4400c	MAB_4400c	Putative transcriptional regulator%2C LysR family	0.899	-0.153909	0.166879	0.476621	no	down	ref_gene	mRNA	55.74	54.73	72.32	57.31	60.49	55.6	47.76	49.47	44.47	51.86	51.49	67.73	59.365	52.13
MAB_0105c	MAB_0105c	Probable oxidoreductase	1.111	0.152234	0.166963	0.476621	no	up	ref_gene	mRNA	50	49.33	50.09	44.69	49.54	45.48	54.82	69.3	46.89	43.33	48.31	53.78	48.1883	52.7383
MAB_3842	MAB_3842	Probable cationic amino acid transport integral membrane protein	1.154	0.207148	0.16708	0.476621	no	up	ref_gene	mRNA	39.45	63.4	57.45	65.14	38.12	45.32	59.32	49.97	61.21	64.47	62.18	49.83	51.48	57.83
MAB_2907	MAB_2907	hypothetical protein	0.876	-0.19038	0.167127	0.476621	no	down	ref_gene	mRNA	32.47	37.61	43.76	31.61	41.55	40.89	30.77	34.62	22.15	36.14	32.36	39.06	37.9817	32.5167
MAB_0035c	MAB_0035c	Probable penicillin-binding protein PbpA	0.891	-0.166324	0.167331	0.476719	no	down	ref_gene	mRNA	78.78	96.64	105.36	103.41	97.1	106.16	90.67	84.58	85.45	99.63	88.5	62.08	97.9083	85.1517
MAB_0195c	MAB_0195c	Putative hydrolase%2C alpha%2Fbeta hydrolase fold	1.334	0.415475	0.167426	0.476719	no	up	ref_gene	mRNA	8.69	7.19	14.19	8.98	4.73	3.87	15.28	15.1	7.11	4.83	8.51	11.26	7.94167	10.3483
MAB_1416	MAB_1416	Putative lipoprotein LprB precursor	0.868	-0.203668	0.167531	0.476719	no	down	ref_gene	mRNA	189.89	225.1	255.13	277.27	228.51	259.36	186.59	147.35	206.51	268.04	220.35	184.35	239.21	202.198
MAB_3195c	MAB_3195c	Elongation factor Ts %28EF-Ts%29	0.89	-0.167553	0.167542	0.476719	no	down	ref_gene	mRNA	395.36	365.17	414.98	423.44	483.77	471.44	380.41	318.24	442.39	405.59	358.51	322.93	425.693	371.345
MAB_0348	MAB_0348	Hypothetical conserved TPR domain protein	1.149	0.199997	0.1685	0.478927	no	up	ref_gene	mRNA	25.71	27.45	31.29	23.96	31.72	25.78	29	37.96	29.21	21.34	28.91	40.82	27.6517	31.2067
MAB_2359	MAB_2359	Cytotoxin%2Fhaemolysin homologue TlyA	0.885	-0.176638	0.168521	0.478927	no	down	ref_gene	mRNA	48.16	56.75	61.85	55.05	73.37	62.05	50.05	45.88	55.66	60.24	53.02	44.28	59.5383	51.5217
MAB_1222	MAB_1222	hypothetical protein	0.855	-0.226122	0.168605	0.478927	no	down	ref_gene	mRNA	14.18	8.46	18.53	13.5	10.67	12.46	11.69	11.86	8.85	10.55	9.17	12.63	12.9667	10.7917
MAB_2130	MAB_2130	Putative hydrolase	0.883	-0.179341	0.16875	0.479066	no	down	ref_gene	mRNA	159.79	175.68	160.08	160.17	228.6	190.77	170.16	150.62	180.27	148.18	127.96	157.79	179.182	155.83
MAB_2862	MAB_2862	hypothetical protein	1.129	0.175185	0.168917	0.479268	no	up	ref_gene	mRNA	25.86	31.69	38.56	24.93	33.14	28.07	30.73	36.16	34	27.43	33.22	40.07	30.375	33.6017
MAB_0101	MAB_0101	Probable cytochrome P450	1.213	0.278724	0.169337	0.480188	no	up	ref_gene	mRNA	12.32	13.35	16.37	15.56	8.16	8.48	17.19	19.83	15.13	8.31	14.06	13.62	12.3733	14.69
MAB_3186c	MAB_3186c	Phosphatidate cytidylyltransferase %28CdsA%29	0.912	-0.13297	0.169472	0.480299	no	down	ref_gene	mRNA	84.71	97.92	115.8	109.74	121.21	105.99	98.9	85.67	99.15	97.89	99.44	85.14	105.895	94.365
MAB_2223	MAB_2223	Putative TspO%2FMBR-related protein precursor	0.888	-0.171335	0.170036	0.481482	no	down	ref_gene	mRNA	19.62	24.87	33.83	29.81	37.48	28.2	27.91	24.34	23.88	23.47	25.81	24.93	28.9683	25.0567
MAB_0424	MAB_0424	Putative protease	1.137	0.185434	0.170082	0.481482	no	up	ref_gene	mRNA	360.6	318.67	331.29	366.05	491.05	374.21	448.87	407.47	512.06	358.48	357.21	425.15	373.645	418.207
MAB_4120c	MAB_4120c	Probable aldo%2Fketo reductase	1.088	0.122135	0.170477	0.482328	no	up	ref_gene	mRNA	23.65	22.95	30.13	28.32	24.12	20.9	30.31	25.76	24.94	26.19	27.31	24.93	25.0117	26.5733
MAB_0299	MAB_0299	Putative amidohydrolase %28aminocarboxymuconate-semialdehyde decarboxylase%29	1.126	0.171663	0.170982	0.483482	no	up	ref_gene	mRNA	78.16	65.6	66.39	62.82	71.81	55.29	85	74.94	83.67	54.76	69.01	76.66	66.6783	74.0067
MAB_3792	MAB_3792	Luciferase-like protein	0.887	-0.172827	0.171447	0.48425	no	down	ref_gene	mRNA	67.38	48.87	83.75	70.68	73.31	75.66	58.93	51.71	61.36	67.15	66.95	56.69	69.9417	60.465
MAB_1590c	MAB_1590c	Hypothetical protein	0.892	-0.165638	0.172039	0.485505	no	down	ref_gene	mRNA	27.75	31.65	36.22	32.95	29.68	32.05	25.64	28.78	23.87	33.48	24.34	29.94	31.7167	27.675
MAB_0351	MAB_0351	Catalase	1.169	0.22544	0.172085	0.485505	no	up	ref_gene	mRNA	54.96	33.62	46.51	40.5	29.29	31.99	53.6	42.62	49.83	32.65	47.67	45.8	39.4783	45.3617
MAB_1876c	MAB_1876c	Probable propionyl-CoA carboxylase beta chain 6	1.207	0.271939	0.172719	0.486668	no	up	ref_gene	mRNA	490.21	288.15	301.19	280.05	351.41	292.45	445.9	571.15	473.15	282.3	283.16	347.33	333.91	400.498
MAB_3627c	MAB_3627c	Possible oxidoreductase	1.129	0.174715	0.172822	0.486668	no	up	ref_gene	mRNA	31.75	29.27	25.87	32.97	30.03	27.05	38.34	35.36	38.09	28.46	29.64	26.83	29.49	32.7867
MAB_0411c	MAB_0411c	Putative anion transporter ATPase	1.107	0.146462	0.172886	0.486668	no	up	ref_gene	mRNA	50.54	57.17	55.13	60.91	48.48	54.93	63.22	49.86	65.21	62.37	61.04	52.65	54.5267	59.0583
MAB_1113c	MAB_1113c	Conserved hypothetical protein %28Pyridoxamine 5%27-phosphate oxidase-related%2C FMN-binding%3F%29	1.152	0.204207	0.173087	0.486958	no	up	ref_gene	mRNA	117.84	181.1	147.41	98.78	118.68	103.45	134.79	152.65	118.72	141.12	151.61	166.08	127.877	144.162
MAB_2792c	MAB_2792c	Probable aldehyde dehydrogenase	1.186	0.24608	0.173317	0.487204	no	up	ref_gene	mRNA	45.55	53.52	56.11	60	82.68	69.6	55.19	66.39	87.46	91.78	67.57	56.25	61.2433	70.7733
MAB_3040c	MAB_3040c	Probable acyl-CoA dehydrogenase	1.214	0.279336	0.173451	0.487204	no	up	ref_gene	mRNA	167.22	117.45	137.34	210.78	163.54	165.55	201.19	120.37	251.65	208.87	234.62	124.92	160.313	190.27
MAB_4871	MAB_4871	hypothetical protein	0.812	-0.299598	0.173466	0.487204	no	down	ref_gene	mRNA	31.31	66.84	54.63	55.63	35.75	36.69	39.09	30.95	29.16	50.3	33.72	44.12	46.8083	37.89
MAB_4681c	MAB_4681c	hypothetical protein	0.864	-0.210928	0.174004	0.488165	no	down	ref_gene	mRNA	315.48	292.62	346.1	265.56	485.77	378.2	281.57	306.07	239.64	349.35	267.4	320.65	347.288	294.113
MAB_0407c	MAB_0407c	Conserved hypothetical protein %28metallophospho esterase%3F%29	1.123	0.167625	0.174122	0.488165	no	up	ref_gene	mRNA	442.54	360.93	399.6	380.2	497.42	349.84	521.38	471.14	506.64	351.09	418.35	420.94	405.088	448.257
MAB_2502	MAB_2502	hypothetical protein	0.892	-0.164797	0.174165	0.488165	no	down	ref_gene	mRNA	18.79	23.35	29.54	26.41	31.31	24.73	25.73	24.48	20.05	17.85	24.47	21.97	25.6883	22.425
MAB_4535c	MAB_4535c	hypothetical protein	0.898	-0.155262	0.174344	0.488165	no	down	ref_gene	mRNA	16	20.1	28.11	24.77	21.1	21.68	18.87	19.99	17.02	21.13	20.75	17.05	21.96	19.135
MAB_0033c	MAB_0033c	Probable serine%2Fthreonine-protein kinase PknB	0.922	-0.116894	0.174439	0.488165	no	down	ref_gene	mRNA	78.34	96.33	101.93	105.5	101.5	103.88	90.9	97.08	88.48	88.28	87.66	77.26	97.9133	88.2767
MAB_3613c	MAB_3613c	Possible DTDP-rhamnose modification protein RmlD	0.935	-0.096677	0.174641	0.488165	no	down	ref_gene	mRNA	47.67	44.79	53.93	44.87	45.53	45.74	44.3	42.83	44.46	41.95	43.62	41.37	47.0883	43.0883
MAB_2766	MAB_2766	Possible decarboxylase	0.807	-0.310234	0.174644	0.488165	no	down	ref_gene	mRNA	8.29	7.01	16.42	11.64	9.28	12.81	8.67	7.97	5.14	9.13	8.51	11.86	10.9083	8.54667
MAB_3936c	MAB_3936c	Probable phosphoglycerate mutase	0.906	-0.142077	0.174686	0.488165	no	down	ref_gene	mRNA	34.43	36.24	46.29	37.3	47.27	42.37	39.91	35.02	36.39	33.32	36.97	35.31	40.65	36.1533
MAB_2774c	MAB_2774c	Probable protein-export membrane protein SecG	0.883	-0.179064	0.17491	0.488519	no	down	ref_gene	mRNA	394.61	392.36	398.27	401.78	349.83	427.44	330.79	257.38	337.3	476.73	376.56	330.79	394.048	351.592
MAB_4528c	MAB_4528c	hypothetical protein	1.1	0.13704	0.175095	0.488685	no	up	ref_gene	mRNA	259.75	203.57	229.16	232.26	230.94	217.78	271.75	231.76	284.79	214.48	240.28	240.22	228.91	247.213
MAB_2676	MAB_2676	Conserved hypothetical protein %28lipase%3F%29	1.214	0.279645	0.175218	0.488685	no	up	ref_gene	mRNA	69.95	56.27	50.56	42.22	61.5	43.2	68.95	101.32	62.46	39.14	46.49	72.05	53.95	65.0683
MAB_2066c	MAB_2066c	Probable acetyl%2Fpropionyl carboxylase alpha subunit AccA2	0.901	-0.150546	0.175263	0.488685	no	down	ref_gene	mRNA	68.36	46.96	68	57.46	63.59	61.08	53.09	47.1	56.66	52.41	53.88	58.84	60.9083	53.6633
MAB_0331c	rpsR.2	30S ribosomal protein S18.2	0.82	-0.285887	0.176123	0.490604	no	down	ref_gene	mRNA	16.25	14.63	16.26	11.47	14.53	13.21	11.07	13.89	5.98	11.66	9.72	17.51	14.3917	11.6383
MAB_1515c	MAB_1515c	Alkyl hydroperoxide reductase%2F Thiol specific antioxidant%2F Mal allergen	0.884	-0.178182	0.176428	0.490604	no	down	ref_gene	mRNA	151.27	143	155.79	123.61	147.78	137.36	109.12	140.03	90	147.62	117.75	138.19	143.135	123.785
MAB_0645c	MAB_0645c	hypothetical protein	0.909	-0.137812	0.176484	0.490604	no	down	ref_gene	mRNA	75.3	73.67	91.13	71.69	82.99	86.73	64.48	70.51	64.22	82.83	72.48	72.56	80.2517	71.18
MAB_0230	MAB_0230	Hypothetical protein	0.76	-0.395858	0.176522	0.490604	no	down	ref_gene	mRNA	36.82	32.74	33.6	31.65	12.06	25.61	14.61	22.48	9.55	28.67	19.55	33.63	28.7467	21.415
MAB_4081c	MAB_4081c	hypothetical protein	0.898	-0.154664	0.176574	0.490604	no	down	ref_gene	mRNA	31.1	41.38	42.96	37.96	45.52	40.43	32.16	36.63	31.59	39.24	37.31	33.69	39.8917	35.1033
MAB_3093c	MAB_3093c	hypothetical protein	0.871	-0.19879	0.176637	0.490604	no	down	ref_gene	mRNA	28.34	25.5	26.78	30.39	27.48	34.52	25.08	24.66	20.23	30.41	24.76	23.2	28.835	24.7233
MAB_0173	MAB_0173	UbiA prenyltransferase family protein	0.89	-0.167586	0.176766	0.49069	no	down	ref_gene	mRNA	67.42	62.16	84.67	82.64	81.31	89.36	69.12	61.59	78.62	70.59	72.77	53.73	77.9267	67.7367
MAB_1184c	MAB_1184c	Putative transcriptional regulator%2C MarR family	1.133	0.179952	0.177007	0.490957	no	up	ref_gene	mRNA	17.42	17.05	24.56	15.97	21.6	17.13	25.57	20.15	23.3	15.86	22.19	19.13	18.955	21.0333
MAB_3322c	MAB_3322c	Acetolactate synthase%2C small subunit %28IlvN%29	0.89	-0.168917	0.177072	0.490957	no	down	ref_gene	mRNA	55.57	53.81	75.76	75.58	82.29	81.28	68.17	56.03	60.96	58.95	68.23	57.7	70.715	61.6733
MAB_3036c	MAB_3036c	hypothetical protein	0.854	-0.228522	0.177157	0.490957	no	down	ref_gene	mRNA	103.6	122.87	138.74	151.87	179.02	149.29	111.89	77.69	125.21	146.16	137.8	105.54	140.898	117.382
MAB_3609	MAB_3609	Conserved hypothetical protein %28NUDIX hydrolase%3F %29	0.903	-0.14685	0.177342	0.491142	no	down	ref_gene	mRNA	19.23	23	29.55	26.81	23.01	24.2	22.55	23.25	22.05	21.9	19.45	19.26	24.3	21.41
MAB_1143c	rplY	50S ribosomal protein L25	0.887	-0.1729	0.177419	0.491142	no	down	ref_gene	mRNA	347.57	430.65	447.19	462.21	487.8	488.9	373.77	314.38	424.47	459.17	407.15	330.64	444.053	384.93
MAB_4892c	MAB_4892c	hypothetical protein	1.132	0.179203	0.177619	0.491423	no	up	ref_gene	mRNA	31.48	42.25	37.71	33.65	32.98	29.39	40.8	52.71	35.93	30.47	34.28	36.93	34.5767	38.52
MAB_1152	MAB_1152	Hypothetical protein	1.153	0.205382	0.177973	0.49213	no	up	ref_gene	mRNA	968.88	1092.24	845.56	806.69	1169.63	878.14	1286.68	1346.48	1126.75	852.39	898.22	1106.7	960.19	1102.87
MAB_1896c	MAB_1896c	Hypothetical protein	1.108	0.147813	0.178348	0.492374	no	up	ref_gene	mRNA	92.82	120.19	122.36	111.99	92.75	99.41	109.91	102.6	121.51	125.3	129.3	106.36	106.587	115.83
MAB_4352c	MAB_4352c	Putative transcriptional regulator%2C TetR family	0.876	-0.19025	0.178357	0.492374	no	down	ref_gene	mRNA	59.89	45.86	48.45	46.33	63.85	58.41	56.41	51.95	46.47	37.03	41.89	46.3	53.7983	46.675
MAB_4050c	MAB_4050c	Probable monooxygenase	1.201	0.264685	0.17848	0.492444	no	up	ref_gene	mRNA	9.25	7.04	15.1	10.98	8.14	7.04	14.24	15.71	9.36	7.21	10.04	10.79	9.59167	11.225
MAB_3584	MAB_3584	Hypothetical protein	0.871	-0.198638	0.178714	0.492538	no	down	ref_gene	mRNA	20.61	19.93	26.04	23.44	23.12	21.1	25.86	20.65	20.37	13.73	15.57	18.76	22.3733	19.1567
MAB_3200	MAB_3200	Putative membrane protein MmpS	1.372	0.456178	0.178719	0.492538	no	up	ref_gene	mRNA	9.21	17.41	20.19	7.3	5.53	8.91	24.45	21.96	9.49	8.11	14.41	14.72	11.425	15.5233
MAB_1228	MAB_1228	Putative ABC transporter	0.899	-0.153919	0.17881	0.492538	no	down	ref_gene	mRNA	17.77	22.67	25.14	26.01	18.21	20.46	22.53	20.19	18.31	17.79	18.52	17.08	21.71	19.07
MAB_3706	MAB_3706	hypothetical protein	0.918	-0.123038	0.179735	0.494814	no	down	ref_gene	mRNA	33.56	43.75	51.14	43.47	47.17	41.68	38.89	41.59	38.17	39.27	40.37	35.62	43.4617	38.985
MAB_4875c	MAB_4875c	Putative transposase%2Fphage integrase	1.098	0.134804	0.180101	0.495254	no	up	ref_gene	mRNA	95.99	116.21	124.68	94.53	107.57	94.66	120.3	132.31	90.51	101.83	119.17	117.97	105.607	113.682
MAB_1997	MAB_1997	Protein MraZ	1.153	0.205491	0.180148	0.495254	no	up	ref_gene	mRNA	645.96	475.88	514.08	561.5	729.77	716.89	625.95	635.78	846.15	740.18	586.87	711.25	607.347	691.03
MAB_4176c	MAB_4176c	hypothetical protein	0.881	-0.183097	0.180237	0.495254	no	down	ref_gene	mRNA	43.87	38.98	57.68	41.5	56.51	47.96	37.37	42.41	29.78	46.28	43.36	47.06	47.75	41.0433
MAB_2604c	MAB_2604c	Putative transcriptional regulator%2C ArsR family	1.129	0.175677	0.18029	0.495254	no	up	ref_gene	mRNA	88.85	94.55	118.5	92.61	70.12	85.92	107.32	116.36	81.88	91.94	97.23	118.73	91.7583	102.243
MAB_2376c	MAB_2376c	hypothetical protein	1.078	0.10787	0.180978	0.49687	no	up	ref_gene	mRNA	25.2	26.63	31	29.92	25.4	22.72	30.21	30.58	28.68	23.79	28.32	27.93	26.8117	28.2517
MAB_4357c	MAB_4357c	Putative monooxygenase	1.24	0.310403	0.181339	0.497449	no	up	ref_gene	mRNA	120.45	143.27	208.59	186.16	69.22	109.32	224.78	146.61	119.93	172.63	229.13	112.07	139.502	167.525
MAB_3308	MAB_3308	Putative transcriptional regulator%2C LysR family	1.12	0.163915	0.181512	0.497449	no	up	ref_gene	mRNA	55.87	61.57	58.42	56.85	43.49	46.59	61.42	71	50.18	46.85	57.72	68.2	53.7983	59.2283
MAB_2006	MAB_2006	UDP-N-acetylglucosamine--N-acetylmuramyl-%28pentapeptide%29 pyrophosphoryl-undecaprenol N-acetylglucosamine transferase MurG	0.914	-0.128955	0.181594	0.497449	no	down	ref_gene	mRNA	42.82	50.48	53.38	47.75	59.71	54.09	48.33	46.71	42.3	48.67	46.7	43.52	51.3717	46.0383
MAB_1646c	MAB_1646c	Probable monooxygenase%2C FAD-binding	0.879	-0.186438	0.181611	0.497449	no	down	ref_gene	mRNA	48.2	39.8	51.16	64.61	58.97	59.54	45.82	42.47	48.69	51.5	51.5	36.59	53.7133	46.095
MAB_4494c	MAB_4494c	hypothetical protein	0.891	-0.16594	0.181747	0.497449	no	down	ref_gene	mRNA	24.84	28.47	26.36	21.2	26.06	20.33	23.74	24.23	24.3	16.9	19.85	20.09	24.5433	21.5183
MAB_2205	MAB_2205	hypothetical protein	0.872	-0.198395	0.181875	0.497449	no	down	ref_gene	mRNA	98.86	120.99	164.75	130.82	157.54	140.93	110.36	86.89	114.96	149.82	121.15	104.08	135.648	114.543
MAB_4595c	MAB_4595c	Putative Mce family protein	0.866	-0.207904	0.181885	0.497449	no	down	ref_gene	mRNA	186.39	216.52	179.51	239.95	232.21	233	209.13	193.58	216.92	189.41	173.16	113.8	214.597	182.667
MAB_1492	MAB_1492	hypothetical protein	0.923	-0.11514	0.182387	0.498094	no	down	ref_gene	mRNA	58.66	54.99	63.86	62.72	72.1	62.14	59.43	58.95	59.13	56.71	54.01	50.18	62.4117	56.4017
MAB_2353	MAB_2353	Probable ADP-ribosylglycohydrolase	1.147	0.197254	0.182419	0.498094	no	up	ref_gene	mRNA	10.91	9.17	16.23	12.69	12.15	8.9	15.15	16.28	12.57	10.22	12.08	12.13	11.675	13.0717
MAB_1957	MAB_1957	hypothetical protein	1.095	0.131321	0.182443	0.498094	no	up	ref_gene	mRNA	2173.14	1919.02	2057.71	1835.92	1835.76	1812.16	2143.07	1752.68	2060.41	2201.39	2316.61	2103.09	1938.95	2096.21
MAB_0688c	MAB_0688c	hypothetical protein	0.803	-0.316079	0.182518	0.498094	no	down	ref_gene	mRNA	11.22	9.75	26.61	13.93	9	8.63	11.23	9.77	9.46	11.58	9.18	9.92	13.19	10.19
MAB_3670c	MAB_3670c	Adenosine deaminase	1.111	0.151859	0.183002	0.499069	no	up	ref_gene	mRNA	83.52	75.71	76.02	74.62	91.17	81.4	99.38	82.91	105.86	73.77	81.07	84.26	80.4067	87.875
MAB_1879c	MAB_1879c	Putative malonyl CoA-ACP transacylase FabD	1.227	0.294938	0.183075	0.499069	no	up	ref_gene	mRNA	1381.41	1192.78	748.78	833.59	839.59	788.73	1292.33	1802.38	1362.8	734.55	906.47	985.03	964.147	1180.59
MAB_2780c	MAB_2780c	Putative transporter	1.152	0.204311	0.183314	0.499176	no	up	ref_gene	mRNA	94.76	117.73	107.9	136.43	146.35	114.98	153.95	102.35	173.17	116.03	150.24	114.68	119.692	135.07
MAB_3786c	MAB_3786c	Hypothetical protein	1.179	0.237531	0.183538	0.499271	no	up	ref_gene	mRNA	40.11	59.06	71.45	81.59	61.17	60.72	73.92	48.69	82.22	70.29	96.25	56.51	62.35	71.3133
MAB_3162c	MAB_3162c	hypothetical protein	0.892	-0.165138	0.183548	0.499271	no	down	ref_gene	mRNA	40.46	46.13	46.31	45.25	43.41	49.02	42.15	28.91	38.84	45.42	38.69	42.37	45.0967	39.3967
MAB_0878c	MAB_0878c	hypothetical protein	0.792	-0.33643	0.183877	0.499893	no	down	ref_gene	mRNA	34.3	34.34	66.33	49.08	29.27	41.59	26.18	26.06	23.6	51.92	48.16	22.81	42.485	33.1217
MAB_1808	MAB_1808	Bacteriophage protein	0.572	-0.804719	0.184021	1	no	down	ref_gene	mRNA	6.45	3.84	8.35	6.11	4.34	0.78	5.38	5.24	1.24	0.77	1.56	2.79	4.97833	2.83
MAB_1441	rpmE.1	50S ribosomal protein L31	0.9	-0.15139	0.184161	0.500395	no	down	ref_gene	mRNA	3144.98	3740.85	3652.24	4025.11	3901.39	4469.96	3028.94	3080.61	2989.28	4162.75	3825.21	3521.74	3822.42	3434.76
MAB_1230c	MAB_1230c	hypothetical protein	0.867	-0.206272	0.184472	0.500742	no	down	ref_gene	mRNA	58.48	58.17	63.48	53.16	32.48	40.71	44.87	52	33.96	39.86	44.91	44.53	51.08	43.355
MAB_3026c	MAB_3026c	hypothetical protein	0.856	-0.223991	0.184489	0.500742	no	down	ref_gene	mRNA	455.38	400.78	417.2	514.68	507.38	483.54	463.87	255.61	507.54	482.79	388.99	294.87	463.16	398.945
MAB_0070	MAB_0070	hypothetical protein	0.877	-0.189535	0.184872	0.501509	no	down	ref_gene	mRNA	78.85	92.95	115.3	93.42	115.21	129.28	79.05	98.46	67.95	102.73	89.54	99.24	104.168	89.495
MAB_1741	MAB_1741	Hypothetical protein	1.944	0.95931	0.18498	1	no	up	ref_gene	mRNA	0.61	2.59	5.06	2.15	1.02	0.74	3.61	4.95	1.75	0	6.6	6.56	2.02833	3.91167
MAB_2813c	MAB_2813c	Putative primosomal protein N%27 %28ATP-dependent helicase priA%29	0.881	-0.182113	0.185159	0.501599	no	down	ref_gene	mRNA	16.68	16.08	27.19	24.54	17.21	19.8	17.73	15.28	15.65	19.85	19.81	15.33	20.25	17.275
MAB_4142c	MAB_4142c	hypothetical protein	0.906	-0.142596	0.185171	0.501599	no	down	ref_gene	mRNA	74.98	86.87	95.97	76.93	77.77	76.32	64.74	69.91	58.57	81.82	78.94	77.75	81.4733	71.955
MAB_3424c	MAB_3424c	hypothetical protein	0.829	-0.271361	0.185206	0.501599	no	down	ref_gene	mRNA	408.41	830.65	879.18	776.56	806.1	905.22	518.73	415.02	552.39	908.46	722.64	596.24	767.687	618.913
MAB_3631	MAB_3631	Probable propionyl-CoA carboxylase beta chain 5 AccD5	1.119	0.162123	0.185407	0.501873	no	up	ref_gene	mRNA	359.41	277.47	283.23	307.46	267.79	283.21	368.25	339.55	378.32	272.1	327.92	274.66	296.428	326.8
MAB_3915	MAB_3915	Probable glycerol-3-phosphate dehydrogenase 2	1.129	0.175561	0.185895	0.502677	no	up	ref_gene	mRNA	62.74	53.91	60.18	75.36	63.09	64.25	77.47	67.48	90	67.03	63.66	54.45	63.255	70.015
MAB_3527	MAB_3527	Putative transcriptional regulator%2C TetR family	0.917	-0.125509	0.185905	0.502677	no	down	ref_gene	mRNA	238.3	250.37	259.24	256.1	290.65	278.38	233.49	223.49	257.28	255.93	222.56	219.43	262.173	235.363
MAB_1390c	MAB_1390c	Hypothetical UbiE%2FCOQ5 methyltransferase	1.282	0.358574	0.186233	0.503225	no	up	ref_gene	mRNA	9.56	23.37	21.71	18.91	8.11	9.12	20.22	28.36	12.63	19.56	18.37	14.3	15.13	18.9067
MAB_4677c	MAB_4677c	hypothetical protein	0.895	-0.160529	0.186309	0.503225	no	down	ref_gene	mRNA	34.68	36.07	46.39	35.46	51.92	46.32	39.36	35.13	31.21	39.53	35.55	38.56	41.8067	36.5567
MAB_4414	MAB_4414	Putative NAD-binding protein %28D-isomer specific 2-hydroxyacid dehydrogenase%3F%29	1.184	0.244157	0.186552	0.503265	no	up	ref_gene	mRNA	154.1	263.88	221.92	131.68	133.25	136.42	188.3	217.45	152.21	197.58	196.6	255.35	173.542	201.248
MAB_0770	MAB_0770	Conserved hypothetical protein %28YbaK%2Fprolyl-tRNA synthetase associated region%29	0.89	-0.168462	0.186567	0.503265	no	down	ref_gene	mRNA	35.02	24.05	41.28	33.58	28.12	28.3	30.5	26.96	24.93	24.26	25.72	33.09	31.725	27.5767
MAB_2411c	MAB_2411c	hypothetical protein	0.914	-0.130034	0.186625	0.503265	no	down	ref_gene	mRNA	55.32	74.52	70.49	66.68	67.96	70.77	55.17	70.08	57.9	63.8	57.21	58.73	67.6233	60.4817
MAB_0622c	MAB_0622c	Probable dehydrogenase	1.203	0.267094	0.186734	0.503287	no	up	ref_gene	mRNA	17.58	13.73	15.69	16.48	11.5	9.8	20.58	21.02	15.83	7.98	16.71	18.52	14.13	16.7733
MAB_4889	MAB_4889	GCN5-related N-acetyltransferase	1.128	0.173328	0.187089	0.503973	no	up	ref_gene	mRNA	36.34	49.79	52.87	53.56	33.33	37.81	47.84	51.21	44.76	48.74	49.55	49.26	43.95	48.56
MAB_2179	MAB_2179	Beta-lactamase%2Festerase	1.108	0.147869	0.187263	0.503989	no	up	ref_gene	mRNA	18.03	14.37	21.31	16.43	17.32	16.09	18.18	21.2	19.24	15.32	17.28	20.96	17.2583	18.6967
MAB_1200	MAB_1200	hypothetical protein	0.874	-0.194659	0.187296	0.503989	no	down	ref_gene	mRNA	28.57	38.02	46.05	47.94	42.55	41.73	30.57	32.33	30.97	44.74	39.92	29.44	40.81	34.6617
MAB_2313	MAB_2313	Hypothetical protein	1.132	0.179193	0.18767	0.504483	no	up	ref_gene	mRNA	83.18	95.95	102.03	84.96	135.43	96.24	114.11	96.11	109.37	101.32	102.65	139.5	99.6317	110.51
MAB_1304	MAB_1304	hypothetical protein	0.906	-0.142012	0.187966	0.504483	no	down	ref_gene	mRNA	25.22	29.55	41.92	34.8	33.96	30.83	29.93	27.25	25.52	31.18	32.44	26.62	32.7133	28.8233
MAB_1317	MAB_1317	hypothetical protein	0.858	-0.220715	0.188285	0.504483	no	down	ref_gene	mRNA	351.28	390.73	466.91	441.97	435.57	453.19	378.19	219.7	438.48	451.61	373.95	271.9	423.275	355.638
MAB_4581c	MAB_4581c	Hypothetical protein	1.103	0.140945	0.188303	0.504483	no	up	ref_gene	mRNA	25.91	26.99	32.64	32.37	28.16	24.85	36.01	31.62	29.08	23.8	32.07	32.32	28.4867	30.8167
MAB_3531	MAB_3531	Probable ATP-dependent DEAD-box RNA helicase	0.893	-0.163001	0.188384	0.504483	no	down	ref_gene	mRNA	354.56	363.4	381.22	354.73	455.63	374.9	317.85	468.31	318.41	296.51	283.79	321.5	380.74	334.395
MAB_3065c	MAB_3065c	hypothetical protein	0.882	-0.181478	0.188469	0.504483	no	down	ref_gene	mRNA	102.05	123.25	147.92	117.65	145.33	127.46	95.22	88.43	124.9	130.13	109.92	117.83	127.277	111.072
MAB_1078	MAB_1078	Putative serine protease	1.12	0.163021	0.188499	0.504483	no	up	ref_gene	mRNA	346.44	433.18	435.19	346.3	304.3	323.84	362.32	341.8	366.27	441.97	465.5	411.71	364.875	398.262
MAB_2979	MAB_2979	Conserved hypothetical protein %28peptide methionine sulfoxide reductase-related protein%29	1.116	0.158255	0.18855	0.504483	no	up	ref_gene	mRNA	101.32	92.64	109.97	104.11	113.24	101.94	140.28	97.17	136.69	102.22	107.15	102.04	103.87	114.258
MAB_4218c	MAB_4218c	Possible thiamine biosynthesis oxidoreductase ThiO	0.916	-0.125831	0.188611	0.504483	no	down	ref_gene	mRNA	38.85	45.45	60.93	49.08	55.05	44.43	42.69	47.65	41.66	38.76	43.77	48.22	48.965	43.7917
MAB_1973	MAB_1973	hypothetical protein	0.846	-0.241386	0.188645	0.504483	no	down	ref_gene	mRNA	258.83	231.28	306.87	396.55	270.18	311.01	200.98	164.99	230.36	354.3	336.54	205.8	295.787	248.828
MAB_3825	MAB_3825	Cytochrome P450	1.109	0.149253	0.18869	0.504483	no	up	ref_gene	mRNA	27.32	39.08	42.55	39.48	44.47	37.59	40.12	45.78	37.69	45.54	42.65	37.63	38.415	41.5683
MAB_2795c	MAB_2795c	Probable 6%2C7-dimethyl-8-ribityllumazine synthase %28riboflavin synthase beta chain%29	0.9	-0.152768	0.189138	0.505412	no	down	ref_gene	mRNA	119.11	102.93	104.07	120.74	135.81	122.45	110.27	98.08	118.27	103.86	95.99	98.77	117.518	104.207
MAB_1455	MAB_1455	hypothetical protein	0.888	-0.171698	0.189446	0.505924	no	down	ref_gene	mRNA	128.16	173.85	154.34	125.51	198.82	172.18	157.69	147.08	139.14	113.55	142.7	133.5	158.81	138.943
MAB_1311	MAB_1311	hypothetical protein	0.878	-0.188027	0.189532	0.505924	no	down	ref_gene	mRNA	101.86	124.05	122.45	102.46	153.12	121.11	128.55	118.79	106.09	86.88	82.21	107.72	120.842	105.04
MAB_4522c	MAB_4522c	Possible epoxide hydrolase EphF	1.09	0.123947	0.189952	0.506774	no	up	ref_gene	mRNA	90.45	80.9	106.12	109.38	93.85	96.22	108.77	90.93	97.22	107.08	115.29	94.96	96.1533	102.375
MAB_4091	MAB_4091	hypothetical protein	1.544	0.626732	0.190082	0.506841	no	up	ref_gene	mRNA	10.7	8.31	17.64	9.54	5.01	7.08	9.55	11.94	6.36	7.29	41.01	10.94	9.71333	14.515
MAB_1274	MAB_1274	Putative ABC transporter%2C permease protein	0.812	-0.299599	0.190179	0.506841	no	down	ref_gene	mRNA	137.88	95.59	167.56	129.29	183.93	144.7	81.08	80.41	83.4	197.14	111.56	121.5	143.158	112.515
MAB_3985c	MAB_3985c	hypothetical protein	0.919	-0.121166	0.190608	0.507712	no	down	ref_gene	mRNA	42.01	39.59	50.89	44.61	52.69	45.97	44.57	45.12	39.4	36.63	43.63	39.41	45.96	41.46
MAB_4167	MAB_4167	hypothetical protein	1.198	0.260272	0.190942	0.508216	no	up	ref_gene	mRNA	12.66	12.48	16.83	12.19	8.5	7.14	17.11	17.3	12.93	7.93	13.18	13.4	11.6333	13.6417
MAB_3030c	MAB_3030c	hypothetical protein	0.906	-0.142448	0.191	0.508216	no	down	ref_gene	mRNA	17.7	17.17	23.15	17.68	20.6	17.73	18.78	20.23	14.75	13.42	15.62	18.45	19.005	16.875
MAB_4842	MAB_4842	Putative arsenate reductase ArsC	0.911	-0.134983	0.191128	0.508277	no	down	ref_gene	mRNA	726.85	719.32	711.4	690	756.71	822.79	646.95	670.28	550.9	704.98	636.85	759.93	737.845	661.648
MAB_4714c	MAB_4714c	Probable fatty-acid-coa ligase FadD	0.889	-0.16953	0.191537	0.508277	no	down	ref_gene	mRNA	584.41	472.4	503.63	456.99	534.73	482.64	392.27	396.84	373.32	501.33	443.15	536.3	505.8	440.535
MAB_1610	rplU	50s ribosomal protein L21	1.091	0.125052	0.191539	0.508277	no	up	ref_gene	mRNA	964.23	987.57	1004.84	1053.69	1055.63	1158.81	1104.91	1318.02	1071.15	1043.52	1187.05	1017.66	1037.46	1123.72
MAB_4393	MAB_4393	hypothetical protein	1.156	0.209137	0.191612	0.508277	no	up	ref_gene	mRNA	373.16	266.41	294.07	348.77	368.38	313.29	480.79	306.26	491.3	305.49	354.03	302.19	327.347	373.343
MAB_0880	MAB_0880	hypothetical protein	1.107	0.146888	0.191613	0.508277	no	up	ref_gene	mRNA	29.2	35.31	46.2	40.97	41.99	34.16	45.27	35.28	46.85	35.59	43.87	38.88	37.9717	40.9567
MAB_3448	MAB_3448	Putative acetyltransferase	1.124	0.168426	0.191632	0.508277	no	up	ref_gene	mRNA	12.91	12.77	17.61	15.83	13.35	16.29	20.28	20.33	13.59	13.48	14.4	15.61	14.7933	16.2817
MAB_2684c	MAB_2684c	Probable biotin synthase BioB	0.909	-0.137764	0.191763	0.508356	no	down	ref_gene	mRNA	168.03	149.33	182.14	201.91	199.63	195.07	153.28	153.48	151.47	185.02	165.91	164.82	182.685	162.33
MAB_1460	MAB_1460	hypothetical protein	0.894	-0.16112	0.191901	0.508412	no	down	ref_gene	mRNA	24.47	33.64	43.59	37.14	35.45	36.08	30.19	26.49	28.87	35.07	34.11	27.74	35.0617	30.4117
MAB_2722c	MAB_2722c	Enoyl-%28acyl-carrier-protein%29 reductase %28NADH%29	1.155	0.208188	0.191988	0.508412	no	up	ref_gene	mRNA	314.41	196.4	199.83	221.97	213.57	217.07	286.1	304.77	305.24	199.37	250.87	213.75	227.208	260.017
MAB_0739c	MAB_0739c	hypothetical protein	0.861	-0.215714	0.192098	0.508436	no	down	ref_gene	mRNA	1963.89	1033.24	1479.61	1846.59	1682.29	1741.97	1308.5	967.5	1488.16	1619.73	1554.65	1400.18	1624.6	1389.79
MAB_3789c	MAB_3789c	Possible protease IV SppA %28endopeptidase IV%29	0.894	-0.162107	0.192319	0.508751	no	down	ref_gene	mRNA	107.31	90.25	108.87	119.87	116.66	110.08	89.75	75.47	105.07	111.88	96.74	90.45	108.84	94.8933
MAB_1473c	MAB_1473c	hypothetical protein	1.165	0.219867	0.19269	0.50934	no	up	ref_gene	mRNA	154.5	188.71	140.19	130.35	181.82	141.86	209.13	206.28	201.71	116.35	139.48	209.3	156.238	180.375
MAB_2818c	MAB_2818c	Putative hydrolase	0.904	-0.145549	0.192745	0.50934	no	down	ref_gene	mRNA	27.58	38.67	37.56	41.3	36.67	38.55	33.92	29.16	32.05	36.1	34.03	29.12	36.7217	32.3967
MAB_3978c	MAB_3978c	Probable glutamate-1-semialdehyde aminotransferase	0.922	-0.116409	0.193119	0.509988	no	down	ref_gene	mRNA	68.77	53.06	73.25	67.71	65.43	67.36	59.88	60.13	64.88	57.49	58.75	55.75	65.93	59.48
MAB_4231	MAB_4231	Beta-lactamase-like protein	0.933	-0.10048	0.193194	0.509988	no	down	ref_gene	mRNA	43.78	52.19	56.87	55.74	52.6	50.09	52.86	46.43	49.85	44.97	45.98	43.94	51.8783	47.3383
MAB_3121c	MAB_3121c	hypothetical protein	0.893	-0.163511	0.193339	0.510102	no	down	ref_gene	mRNA	29.74	31.2	39.72	35.18	29.51	31.42	22.7	25.82	27.02	31.66	32.43	31.76	32.795	28.565
MAB_4585c	MAB_4585c	hypothetical protein	0.878	-0.187384	0.193477	0.510153	no	down	ref_gene	mRNA	53.86	41.47	59.94	74.13	58.66	53.02	47.91	38.34	50.05	54.77	57.03	43.78	56.8467	48.6467
MAB_0568	MAB_0568	Putative CarD-like transcriptional regulator	1.127	0.172542	0.193563	0.510153	no	up	ref_gene	mRNA	1994.24	1508.54	1508.46	1750.89	2080.27	1731.64	2296.16	2263.91	2097.98	1590.25	1755.93	1806.05	1762.34	1968.38
MAB_2111	MAB_2111	Putative phosphatidylinositol 3-and 4-kinase	0.891	-0.166255	0.194277	0.51166	no	down	ref_gene	mRNA	28.54	25.1	36.16	31.16	38.8	30.59	33.15	26.27	25.39	30.91	27.31	23.09	31.725	27.6867
MAB_4599c	MAB_4599c	Putative Mce family protein	0.891	-0.166996	0.194339	0.51166	no	down	ref_gene	mRNA	252.86	292.48	266.6	310.79	307.13	327.73	291.06	254.46	287.65	258.73	264.34	180.47	292.932	256.118
MAB_4530	MAB_4530	hypothetical protein	0.916	-0.126796	0.194533	0.511901	no	down	ref_gene	mRNA	232.56	268.09	284.57	315.66	270.41	299.08	264.05	233.61	251.84	272.51	268.05	211.21	278.395	250.212
MAB_2668c	MAB_2668c	Imidazole glycerol-phosphate dehydratase	1.103	0.140803	0.194899	0.51236	no	up	ref_gene	mRNA	196.23	173.21	177.76	194.93	213.97	181.47	207.9	215.98	245.29	175.12	196.32	194.05	189.595	205.777
MAB_4466	MAB_4466	hypothetical protein	1.088	0.121379	0.194997	0.51236	no	up	ref_gene	mRNA	70.36	85.3	80.76	78.46	65.77	70.87	81.06	89.93	76.43	80.88	80.55	73.19	75.2533	80.34
MAB_2641c	MAB_2641c	Hypothetical protein	0.853	-0.228918	0.195043	0.51236	no	down	ref_gene	mRNA	192.35	170.42	237.41	221.73	220.57	226.81	160.1	112.04	196.61	244.56	211.75	136.15	211.548	176.868
MAB_1085c	MAB_1085c	Hypothetical 5-formyltetrahydrofolate cyclo-ligase-related protein	0.849	-0.23597	0.195116	0.51236	no	down	ref_gene	mRNA	19.52	31.26	40.36	31.83	19.71	28.99	23.45	20.46	20.25	30.73	26.15	20.5	28.6117	23.59
MAB_2317c	MAB_2317c	hypothetical protein	0.904	-0.146145	0.195381	0.512556	no	down	ref_gene	mRNA	19.32	28.71	32.06	27.65	27.43	27.51	28.72	22.74	21.24	25.4	23.04	22.35	27.1133	23.915
MAB_1705c	MAB_1705c	Putative transcriptional regulator%2C GntR family	1.269	0.343217	0.195431	0.512556	no	up	ref_gene	mRNA	9.65	7.7	19.34	8.85	6.88	4.55	12.55	14.31	12.11	6.93	11.41	12.6	9.495	11.6517
MAB_1418	MAB_1418	Hypothetical protein	0.897	-0.156264	0.195498	0.512556	no	down	ref_gene	mRNA	46.2	60.69	72.51	52.45	76.28	56.48	58.29	48.48	47.01	52.83	53.77	59.24	60.7683	53.27
MAB_0327	MAB_0327	Possible aminoglycoside phosphotransferase	1.113	0.155017	0.195875	0.512983	no	up	ref_gene	mRNA	24.98	24.39	38.15	35.81	31.38	28.02	33.48	33.05	30.1	32.53	40.2	28.65	30.455	33.0017
MAB_3021c	MAB_3021c	Hypothetical protein	0.859	-0.219287	0.195951	0.512983	no	down	ref_gene	mRNA	163.79	136.21	154.74	159	248.46	200.9	136.59	183.51	157.69	140.63	113.9	169.09	177.183	150.235
MAB_2798c	MAB_2798c	hypothetical protein	0.908	-0.139107	0.195969	0.512983	no	down	ref_gene	mRNA	56.9	56.62	79.57	72.89	64.89	72.76	62.85	52.37	61.13	55.52	71.17	54.98	67.2717	59.67
MAB_1740	MAB_1740	Hypothetical protein	2.297	1.19986	0.196121	1	no	up	ref_gene	mRNA	2.95	6.05	1.36	0	1.25	0	1.79	10.14	2.8	3.84	7.59	3.21	1.935	4.895
MAB_3199c	MAB_3199c	Putative transcriptional regulator%2C TetR family	0.902	-0.149489	0.196126	0.513126	no	down	ref_gene	mRNA	15.72	16.34	24.45	22.23	16.28	19.86	16.63	18.26	14.12	17.11	18.2	16.39	19.1467	16.785
MAB_4092	MAB_4092	hypothetical protein	1.39	0.47462	0.196368	0.513491	no	up	ref_gene	mRNA	12.72	8.28	12.75	7.82	6.43	8.09	8.15	11.69	6.72	6.13	33.58	10.42	9.34833	12.7817
MAB_4173	MAB_4173	Possible oxidoreductase	1.202	0.264881	0.197007	0.514498	no	up	ref_gene	mRNA	133.52	98.46	61.82	105.37	85.59	71.33	125.34	95.98	135.13	71.55	119.18	116.71	92.6817	110.648
MAB_0476c	MAB_0476c	Putative transcriptional regulator%2C TetR family	1.245	0.31589	0.197056	0.514498	no	up	ref_gene	mRNA	36.04	40.07	41.8	27.71	52.23	29.04	51.91	77.53	41.08	18.86	37.99	52.16	37.815	46.5883
MAB_0776	MAB_0776	Hypothetical protein	0.882	-0.181517	0.197062	0.514498	no	down	ref_gene	mRNA	77.48	117.13	94.79	96.46	70.84	79.94	75.41	81.49	69.69	73.88	71.51	94.54	89.44	77.7533
MAB_1786	MAB_1786	Bacteriophage protein	1.357	0.440933	0.19751	0.514993	no	up	ref_gene	mRNA	4.37	2.81	4.09	3.14	1.25	1.55	4.72	6.46	2.75	1.48	3.15	4.51	2.86833	3.845
MAB_4367c	MAB_4367c	Hypothetical biphenyl dioxygenase beta subunit	1.151	0.202975	0.197551	0.514993	no	up	ref_gene	mRNA	14.81	14.82	17.6	14.92	12.57	11.2	19.05	16.62	13.25	12.26	17.61	18.69	14.32	16.2467
MAB_3969	MAB_3969	hypothetical protein	1.157	0.210897	0.19756	0.514993	no	up	ref_gene	mRNA	8.62	8.63	11.02	8.64	7.22	6.42	10.53	13.77	8.45	8.37	8.59	7.63	8.425	9.55667
MAB_4166c	MAB_4166c	Putative luciferase-like protein	1.117	0.160119	0.197751	0.515223	no	up	ref_gene	mRNA	21.21	17.65	26.74	21.62	15.04	16.13	24.5	20.76	19.79	19.2	22.18	22.49	19.7317	21.4867
MAB_1999	MAB_1999	hypothetical protein	1.153	0.204984	0.198474	0.516745	no	up	ref_gene	mRNA	186.12	131.4	138.89	131.23	211.68	169.85	166.55	182.44	222.37	194.51	160.12	174.02	161.528	183.335
MAB_2719c	MAB_2719c	hypothetical protein	1.127	0.172493	0.198696	0.516745	no	up	ref_gene	mRNA	223.39	213.92	210.32	256.65	248.69	257.55	295.08	267.92	325.56	254.87	216.23	207.66	235.087	261.22
MAB_1548c	MAB_1548c	hypothetical protein	0.889	-0.168939	0.198745	0.516745	no	down	ref_gene	mRNA	36.38	41.64	50.15	48.95	56.61	46.78	38.37	31.17	43.05	45.13	45.14	40.16	46.7517	40.5033
MAB_0874c	MAB_0874c	hypothetical protein	1.135	0.183129	0.198844	0.516745	no	up	ref_gene	mRNA	38.74	40.46	44.09	34.77	39.7	32.32	40.95	61.85	37.41	30.84	38.36	47.42	38.3467	42.805
MAB_0305	MAB_0305	Putative aminotransferase	1.101	0.139166	0.198851	0.516745	no	up	ref_gene	mRNA	71.19	85.28	76.49	67.79	82.64	68.51	87.33	96.96	80.82	65.64	70.22	88.53	75.3167	81.5833
MAB_4358c	MAB_4358c	Putative biphenyl-2%2C3-diol 1%2C2-dioxygenase III	1.25	0.321582	0.199013	0.516896	no	up	ref_gene	mRNA	164.14	182.65	368.39	339.59	111.37	221.73	338.61	236.71	185.51	338.38	385.51	195.06	231.312	279.963
MAB_2234c	MAB_2234c	Conserved hypothetical protein %28AAA ATPase%3F%29	1.242	0.312246	0.199268	0.516946	no	up	ref_gene	mRNA	24.72	37.47	57.81	39.19	24.23	22.7	43.38	20.87	54.41	37.98	55.55	33.13	34.3533	40.8867
MAB_0551	MAB_0551	hypothetical protein	0.931	-0.103411	0.199296	0.516946	no	down	ref_gene	mRNA	41.27	42.37	50.92	54.31	50.08	42.68	45.59	40.96	42.74	40.26	45.43	41.04	46.9383	42.67
MAB_1279	MAB_1279	Probable 3-demethylubiquinone-9 3-methyltransferase	1.11	0.150917	0.199342	0.516946	no	up	ref_gene	mRNA	13	12.05	17.7	14.91	15.99	14.24	18.75	16.19	15.74	14.48	14.96	15.42	14.6483	15.9233
MAB_0395c	MAB_0395c	hypothetical protein	0.903	-0.147967	0.199709	0.51724	no	down	ref_gene	mRNA	49.44	61.7	85.02	69.61	73.19	62.54	59.46	60.54	53.34	66.24	63.56	49.73	66.9167	58.8117
MAB_3848c	MAB_3848c	Elongation factor Tu %28EF-Tu%29	0.877	-0.189515	0.199718	0.51724	no	down	ref_gene	mRNA	2907.81	2592.95	2992.19	3713.67	3742.86	3690.93	3003.69	2395.07	3483.87	2957.85	2922.34	2097.22	3273.4	2810.01
MAB_2588	MAB_2588	Hypothetical protein	0.908	-0.139594	0.199765	0.51724	no	down	ref_gene	mRNA	182.24	254.62	216.96	241.49	196.69	207.73	177.01	187.27	182.18	215.79	207.28	186.41	216.622	192.657
MAB_2579	MAB_2579	hypothetical protein	0.887	-0.173303	0.199966	0.517492	no	down	ref_gene	mRNA	23.94	38.78	38.23	34.66	32.7	34.61	28.32	28.37	22.9	35.06	32.12	28.81	33.82	29.2633
MAB_4294	MAB_4294	Probable aspartate aminotransferase AspC	1.09	0.124153	0.200318	0.518135	no	up	ref_gene	mRNA	222.73	267.47	263.93	313.38	282.36	263.13	279.8	285.88	289.66	293.84	319.33	250.56	268.833	286.512
MAB_2314c	MAB_2314c	Beta-lactamase-like	0.898	-0.15479	0.20072	0.518908	no	down	ref_gene	mRNA	42.54	49.25	54.64	56.78	45.59	56.5	47.75	40.41	43.88	52.06	48.32	35.02	50.8833	44.5733
MAB_3444c	MAB_3444c	hypothetical protein	1.124	0.16861	0.200832	0.518928	no	up	ref_gene	mRNA	14.35	13.71	15.4	15.84	15.11	13.46	18.42	20.32	12.95	12.04	16.34	17.11	14.645	16.1967
MAB_3819c	rplD	50S ribosomal protein L4	0.888	-0.171844	0.201227	0.519558	no	down	ref_gene	mRNA	672.65	683.47	885.8	783.96	1042.27	920.58	704.14	587.12	830.75	807.5	740.52	658.95	831.455	721.497
MAB_4819c	MAB_4819c	Hypothetical protein	1.169	0.224777	0.201283	0.519558	no	up	ref_gene	mRNA	27.4	46.73	33.92	23.58	31.02	23.1	38.08	41.77	33.59	27.43	33.41	39.97	30.9583	35.7083
MAB_1037	MAB_1037	Probable tetrapyrrole methylase family protein	1.164	0.218865	0.201423	0.519651	no	up	ref_gene	mRNA	36.74	41.33	33.61	38.6	48.28	36.83	56.04	54.79	51.31	27.04	36.82	45.2	39.2317	45.2
MAB_0787	MAB_0787	Hypothetical protein	0.868	-0.203895	0.201856	0.520499	no	down	ref_gene	mRNA	24.09	21.12	32.8	19.35	20.22	20.76	20.11	25.25	17.46	15.92	22.72	16.31	23.0567	19.6283
MAB_2974c	MAB_2974c	Hypothetical protein	0.836	-0.258429	0.202274	0.521308	no	down	ref_gene	mRNA	11.79	18.82	28.99	17.54	18.96	17.93	14.3	11.3	14.51	14.26	17.4	21.19	19.005	15.4933
MAB_1422c	MAB_1422c	Putative acyl-CoA dehydrogenase	1.141	0.190308	0.202623	0.521939	no	up	ref_gene	mRNA	42.47	29.67	32.87	32.57	32.32	24.73	35.3	38.86	34.04	28.04	46.47	35.93	32.4383	36.44
MAB_4689c	MAB_4689c	hypothetical protein	0.914	-0.129247	0.202736	0.521962	no	down	ref_gene	mRNA	38.92	55.46	56.35	47.39	50.45	51.52	44.64	50.62	37.14	45.82	41.66	48.19	50.015	44.6783
MAB_2057	MAB_2057	hypothetical protein	0.881	-0.18231	0.203197	0.522881	no	down	ref_gene	mRNA	68.66	53.38	85.02	69.89	75.82	67.8	50.84	54.86	64.87	78.73	60.11	52.65	70.095	60.3433
MAB_3772c	rpsK	30S ribosomal protein S11	0.903	-0.147814	0.20333	0.522953	no	down	ref_gene	mRNA	1099.2	1081.01	1260.96	1250.8	1568.63	1393.96	1123.8	1068.04	1275.77	1213.74	1128.95	983	1275.76	1132.22
MAB_2803c	MAB_2803c	Methionine import ATP-binding protein metN	0.901	-0.150087	0.203677	0.523576	no	down	ref_gene	mRNA	18.03	18.73	25.94	20.38	17.77	16.13	15.67	17.42	14.74	16.81	19	19.14	19.4967	17.13
MAB_3736c	MAB_3736c	hypothetical protein	1.098	0.135306	0.203858	0.523773	no	up	ref_gene	mRNA	74.76	69.06	71.99	70.03	74.59	71.49	79.4	98.68	77.48	67.21	74.05	70.59	71.9867	77.9017
MAB_3196c	rpsB	30s ribosomal protein S2	0.91	-0.135311	0.204201	0.524134	no	down	ref_gene	mRNA	857.34	975.71	939.81	1077.79	1146.18	1125.41	892.24	1016.48	939.42	944.86	903.77	773.98	1020.37	911.792
MAB_2675	MAB_2675	Conserved hypothetical protein %28NUDIX hydrolase%3F %29	1.193	0.25494	0.204255	0.524134	no	up	ref_gene	mRNA	300.64	161.16	151.3	170.35	236.77	195.26	280.13	299.84	273.42	183.1	177.77	231.19	202.58	240.908
MAB_3854	MAB_3854	hypothetical protein	0.932	-0.102334	0.20435	0.524134	no	down	ref_gene	mRNA	44.29	56.28	55.36	58.35	54.72	51.15	50.83	50.73	51.31	46.89	46.76	45.29	53.3583	48.635
MAB_0785	MAB_0785	Hypothetical protein	0.894	-0.160924	0.204417	0.524134	no	down	ref_gene	mRNA	41.36	60.38	57.54	49.79	62.67	50.14	50.76	51.71	47.69	34.28	43.29	55.01	53.6467	47.1233
MAB_3982	MAB_3982	hypothetical protein	0.889	-0.169805	0.204568	0.524251	no	down	ref_gene	mRNA	24.78	24.95	36.36	21.7	28.42	23.34	23.24	23.38	21.56	21.44	19.77	29.25	26.5917	23.1067
MAB_1396	MAB_1396	Probable drug resistance transporter%2C EmrB%2FQacA subfamily	0.868	-0.203476	0.205107	0.525363	no	down	ref_gene	mRNA	41.49	45.69	71.41	67.54	75.46	67.14	54.39	38.44	55.11	57.56	59.17	45.91	61.455	51.7633
MAB_1806	MAB_1806	Hypothetical protein	0.641	-0.642407	0.205196	1	no	down	ref_gene	mRNA	2.65	1.54	9.53	5.09	3.72	1.34	2.59	4.63	0.86	1.51	1.54	3.56	3.97833	2.44833
MAB_0319	MAB_0319	hypothetical protein	0.891	-0.165717	0.205673	0.526545	no	down	ref_gene	mRNA	94.03	121.41	121.97	139.43	123.35	136.22	101.73	88.03	107	125.48	123.65	94.43	122.735	106.72
MAB_0526c	MAB_0526c	Hypothetical zinc-type alcohol dehydrogenase	1.136	0.184228	0.206439	0.528079	no	up	ref_gene	mRNA	17.57	16.84	24.28	19.78	16.53	18.32	24.07	29.39	17.13	16.62	21.76	17.16	18.8867	21.0217
MAB_4542c	MAB_4542c	hypothetical protein	1.122	0.165846	0.206587	0.528079	no	up	ref_gene	mRNA	740.36	549.73	543.69	564.22	623.26	543.48	671.55	760.57	640.12	577.86	594.27	745.4	594.123	664.962
MAB_0679c	MAB_0679c	Probable hydrolase	1.166	0.222109	0.206635	0.528079	no	up	ref_gene	mRNA	55.74	47.94	46.77	38.42	60.33	46.27	60.45	78.92	48.16	41.25	41.47	70.98	49.245	56.8717
MAB_4532c	MAB_4532c	hypothetical protein	1.149	0.200795	0.206695	0.528079	no	up	ref_gene	mRNA	233.46	298.51	309.82	363.73	374.47	323.66	380.32	263.69	410.75	373.11	439.13	264.98	317.275	355.33
MAB_0241	MAB_0241	Bacteriophage protein	1.214	0.279933	0.207373	0.529542	no	up	ref_gene	mRNA	7.32	6.16	10.8	7.68	4.66	4.56	9.75	10.93	6.43	5.63	6.51	9.57	6.86333	8.13667
MAB_1465	MAB_1465	Conserved hypothetical protein thioredoxin-like	1.118	0.161158	0.207673	0.530038	no	up	ref_gene	mRNA	135.92	152.87	155.97	130.54	190.17	131.62	185.36	215.05	159.6	138.56	139.55	148.1	149.515	164.37
MAB_2544c	MAB_2544c	Putative agmatine deiminase	0.866	-0.206839	0.207853	0.530102	no	down	ref_gene	mRNA	165.84	123.11	233.09	140.55	111.63	136.12	139.87	154.39	85.31	131.96	127.53	129.21	151.723	128.045
MAB_1496c	MAB_1496c	Putative FAD-binding monooxygenase	0.892	-0.164148	0.20791	0.530102	no	down	ref_gene	mRNA	74.1	60.82	72.41	57.49	75.41	64.61	53.05	62.12	48.68	64.31	51.52	74.3	67.4733	58.9967
MAB_2189	MAB_2189	Probable ATP-dependent DNA helicase HelY	0.915	-0.128273	0.208506	0.53135	no	down	ref_gene	mRNA	41.84	44.58	53.89	47.23	62.59	51.15	45.01	49.97	45.93	44.17	44.06	40.36	50.2133	44.9167
MAB_4388	MAB_4388	Probable zinc-containing alcohol dehydrogenase	1.32	0.400449	0.208727	0.531644	no	up	ref_gene	mRNA	13.03	6.49	22.29	12.46	12.29	4.44	23.74	16.17	15.25	5.89	17.56	12.36	11.8333	15.1617
MAB_3563c	MAB_3563c	Putative membrane protein%2C MmpS family	1.347	0.429671	0.20885	1	no	up	ref_gene	mRNA	8.6	8.01	12.64	7.52	4.08	3.16	11.17	15.91	5.67	4.85	7.77	12.85	7.335	9.70333
MAB_1511	MAB_1511	hypothetical protein	1.176	0.234492	0.209092	0.532302	no	up	ref_gene	mRNA	237.67	181.63	171.52	176.45	331.39	227.5	258.52	241.95	341.87	222.48	210.66	265.66	221.027	256.857
MAB_1976	MAB_1976	Conserved hypothetical protein %28glycosyl transferase%3F%29	0.907	-0.140386	0.209321	0.532613	no	down	ref_gene	mRNA	36.7	34.18	49.6	38.81	44.55	39.79	35.06	31.89	40.49	38.26	38.6	30.97	40.605	35.8783
MAB_3294c	MAB_3294c	3-isopropylmalate dehydratase%2C large subunit %28Leu2%29	0.88	-0.183922	0.209743	0.533281	no	down	ref_gene	mRNA	95.22	140.99	127.26	103.35	128.33	114.55	87.43	122.82	84.29	86.51	91.65	139.62	118.283	102.053
MAB_2625c	MAB_2625c	Branched-chain amino acid ABC transporter %28LivH%29	0.883	-0.180032	0.209886	0.533281	no	down	ref_gene	mRNA	46.91	75.16	71.09	78.09	63.22	72.75	60.62	47.24	61.76	68.39	64.1	48.21	67.87	58.3867
MAB_1720	MAB_1720	Putative two-component system response regulator	0.901	-0.149815	0.209903	0.533281	no	down	ref_gene	mRNA	24.06	28.27	35.19	33.47	32.81	22.52	24.43	29.39	26.12	24.52	25.54	25.4	29.3867	25.9
MAB_4428	MAB_4428	Putative short chain dehydrogenase%2Freductase	1.216	0.282058	0.210197	0.533756	no	up	ref_gene	mRNA	889.55	843.43	776.25	579.02	280.09	478.53	818.55	873.49	604.06	675.62	791.55	854.47	641.145	769.623
MAB_2342	MAB_2342	Argininosuccinate synthase ArgG	0.916	-0.126254	0.210908	0.535124	no	down	ref_gene	mRNA	181.23	184.88	175.86	188.37	212.18	211.82	180.27	163.13	188.34	175.71	174.71	156.55	192.39	173.118
MAB_1993	MAB_1993	Probable 5%2C10-methylenetetrahydrofolate reductase	0.913	-0.13057	0.210988	0.535124	no	down	ref_gene	mRNA	72.77	77.3	80.89	77.57	102.27	82.78	73.93	68.72	78.72	76.18	67.92	75.83	82.2633	73.55
MAB_0446c	MAB_0446c	Hypothetical protein	1.126	0.171787	0.211064	0.535124	no	up	ref_gene	mRNA	67.35	69.59	63.34	52.97	80.76	59.02	68.95	87.34	71.13	62.8	58.58	87.13	65.505	72.655
MAB_0303	MAB_0303	Putative dioxygenase %281H-3-hydroxy-4-oxoquinaldine 2%2C4-dioxygenase%29	0.875	-0.192797	0.211163	0.535124	no	down	ref_gene	mRNA	203.15	177.97	220.04	216.7	211.35	230.82	142.17	214.13	122.19	191.86	170.41	240.44	210.005	180.2
MAB_4467	MAB_4467	Hypothetical protein	1.13	0.176424	0.211477	0.535144	no	up	ref_gene	mRNA	32.25	31.63	34.67	27.41	32.71	28.07	33.63	48.92	33.76	31.08	28.42	32.19	31.1233	34.6667
MAB_0886c	MAB_0886c	Hypothetical protein	0.856	-0.224254	0.21158	0.535144	no	down	ref_gene	mRNA	24.14	19.56	26.98	33.21	20.57	19.23	23.22	18.14	18.21	16.09	21.23	23.94	23.9483	20.1383
MAB_1172c	MAB_1172c	hypothetical protein	1.19	0.250538	0.211684	0.535144	no	up	ref_gene	mRNA	296.52	309.86	226.86	224.88	323.57	196.95	375.54	378.43	382.73	171.81	253.23	304.29	263.107	311.005
MAB_4597c	MAB_4597c	Putative Mce family protein	0.88	-0.184938	0.211689	0.535144	no	down	ref_gene	mRNA	184.42	205.93	178.01	225.38	225.17	239.14	209.11	196.23	211.47	180.52	173.36	118.51	209.675	181.533
MAB_3503	MAB_3503	Putative ABC transporter%2C ATP-binding protein	0.938	-0.0918993	0.211743	0.535144	no	down	ref_gene	mRNA	139.37	137.71	152	151.89	148.82	151.26	136.18	128.16	140.84	140.54	135.38	127.79	146.842	134.815
MAB_2532	MAB_2532	Hypothetical protein	0.913	-0.130787	0.211884	0.535144	no	down	ref_gene	mRNA	19.68	23.73	32.43	25.76	25.04	22.02	24.87	22.16	20.61	20.99	23.12	20.89	24.7767	22.1067
MAB_3345c	MAB_3345c	DNA ligase %28polydeoxyribonucleotide synthase NAD%2B%29	0.904	-0.145181	0.212071	0.535144	no	down	ref_gene	mRNA	58.9	63.1	76	80.87	77.36	73	60.8	52.76	65.11	72.84	69.2	56.92	71.5383	62.9383
MAB_1016c	MAB_1016c	hypothetical protein	0.838	-0.254913	0.212098	0.535144	no	down	ref_gene	mRNA	11.59	12.09	23.28	10.3	12.41	9.83	10.83	16.27	9.18	9.22	8.68	10.53	13.25	10.785
MAB_1192c	MAB_1192c	Probable acyl-CoA thiolase	1.139	0.188131	0.212133	0.535144	no	up	ref_gene	mRNA	207.32	179.95	223.34	245.49	197.17	224.89	257.43	167.37	279.81	268.99	267.08	180.07	213.027	236.792
MAB_0489	MAB_0489	DNA topoisomerase I %28Omega-protein%29	0.923	-0.115899	0.212636	0.536141	no	down	ref_gene	mRNA	265.05	326.02	313.3	311.61	301.53	327.59	262.1	269.47	247.35	305.55	287.32	292.51	307.517	277.383
MAB_3328	MAB_3328	Putative aldehyde dehydrogenase	1.16	0.2143	0.212941	0.53664	no	up	ref_gene	mRNA	18.32	12.15	21.24	17.54	13.07	10.18	21.77	22.12	15.85	13.37	16.03	15.82	15.4167	17.4933
MAB_4363c	MAB_4363c	Putative DNA-binding protein	0.898	-0.155288	0.213891	0.538329	no	down	ref_gene	mRNA	89.35	60.46	73.63	73.01	71.68	71.33	61.75	67.85	64.9	58.42	57.8	77.74	73.2433	64.7433
MAB_1401c	MAB_1401c	hypothetical protein	0.925	-0.112766	0.213952	0.538329	no	down	ref_gene	mRNA	28.92	30.25	37.82	37.97	36.26	35.21	31.65	28.66	29.93	33.15	33.57	29.05	34.405	31.0017
MAB_4272c	MAB_4272c	Protein GrpE %28HSP-70 cofactor%29	0.906	-0.143042	0.214041	0.538329	no	down	ref_gene	mRNA	3664.28	3645.32	3987.12	3999.02	3771.74	3952.2	2864.92	3385.38	2709.18	4075.89	3733.07	3648.82	3836.61	3402.88
MAB_1692	MAB_1692	Putative polyketide synthase Pks16%2Facyl-CoA synthetase	0.771	-0.375464	0.214735	0.539804	no	down	ref_gene	mRNA	12.57	4.02	13.44	5.76	6.44	7.14	8.54	9.87	4.63	3.04	4.54	6.83	8.22833	6.24167
MAB_2660	MAB_2660	Hypothetical histidine triad %28HIT%29 protein	0.876	-0.191431	0.214969	0.539949	no	down	ref_gene	mRNA	11.92	11.35	19.49	15.58	10.29	14.15	12.54	12.26	9.12	10.88	12.57	13.15	13.7967	11.7533
MAB_3912	MAB_3912	hypothetical protein	1.119	0.162744	0.21528	0.539949	no	up	ref_gene	mRNA	93.85	77.9	99.2	107.85	85.56	106.94	118.92	79.76	111.98	109.01	118.74	89.37	95.2167	104.63
MAB_0456	MAB_0456	Hypothetical protein	0.818	-0.289532	0.215341	0.539949	no	down	ref_gene	mRNA	41.21	31.86	77.41	41.29	57.04	58.89	34.9	57.05	46.21	26.19	40.05	42.06	51.2833	41.0767
MAB_4527	MAB_4527	Hypothetical protein	0.899	-0.153084	0.215519	0.539949	no	down	ref_gene	mRNA	22.29	23.91	35.53	26.2	19.25	25.02	22.59	26.27	21.75	19.5	19.5	23.61	25.3667	22.2033
MAB_1648c	MAB_1648c	hypothetical protein	0.899	-0.153725	0.215635	0.539949	no	down	ref_gene	mRNA	54.38	46.45	50.93	55.83	62.13	63.02	48.46	43.57	57.08	52.32	46.3	45.48	55.4567	48.8683
MAB_0484	MAB_0484	Putative hydrolase%2Festerase%2Flipase	0.907	-0.140766	0.215652	0.539949	no	down	ref_gene	mRNA	69.84	71.92	85.18	89.38	68.2	80.2	67.26	60.5	67.35	77.99	79.39	58.35	77.4533	68.4733
MAB_3281	MAB_3281	Putative enoyl-CoA hydratase%2Fisomerase	0.891	-0.165747	0.215656	0.539949	no	down	ref_gene	mRNA	121.78	163.43	192.59	160.44	213.27	187.99	142.97	157.01	137.82	177.23	162.12	127.18	173.25	150.722
MAB_4384	MAB_4384	Putative transcriptional regulator%2C TetR family	1.119	0.16186	0.216251	0.541169	no	up	ref_gene	mRNA	26.29	39.76	34.74	39.34	27.52	32.17	40.98	33.83	38.51	32.25	40.49	33.12	33.3033	36.53
MAB_0309	MAB_0309	DNA polymerase III%2C subunit gamma%2Ftau	0.889	-0.169105	0.217003	0.542509	no	down	ref_gene	mRNA	52.78	70.1	88.7	83.4	71.83	78.04	60.87	49.26	60.53	76.68	73.18	62.9	74.1417	63.9033
MAB_2110	MAB_2110	hypothetical protein	0.876	-0.19177	0.217017	0.542509	no	down	ref_gene	mRNA	88.25	85.89	116.87	109.22	108.6	118.7	85.27	64.54	93.89	123.34	90.41	78.41	104.588	89.31
MAB_1463	MAB_1463	Probable acetyl-CoA acetyltransferase FadA	1.079	0.109418	0.217148	0.542509	no	up	ref_gene	mRNA	166.43	138.58	153.46	149.94	133.87	145.12	160.71	148.09	165.22	148.95	163.24	153.11	147.9	156.553
MAB_3271	MAB_3271	Conserved hypothetical protein %28luciferase-like%29	1.094	0.129688	0.21722	0.542509	no	up	ref_gene	mRNA	20.63	19.2	29.62	23.7	17.89	21.15	26.38	24.91	22.24	20.96	22.57	23.84	22.0317	23.4833
MAB_4852c	MAB_4852c	Phosphate ABC transporter%2C periplasmic protein	0.893	-0.163784	0.217501	0.542905	no	down	ref_gene	mRNA	19.55	17.96	27.33	22.81	16.76	18.52	18.79	18.45	13.67	16.46	17.33	22.29	20.4883	17.8317
MAB_2538c	MAB_2538c	hypothetical protein	1.177	0.235341	0.217845	0.542905	no	up	ref_gene	mRNA	65.27	56.8	74.93	48.83	55.18	49.66	55.61	103.01	46.73	60.57	49.43	89.61	58.445	67.4933
MAB_4753c	MAB_4753c	Putative metal-dependent phosphohydrolase	1.17	0.226451	0.21788	0.542905	no	up	ref_gene	mRNA	8.39	8.6	15.58	8.89	8.62	6.72	13.85	13.53	7.92	8.5	9.46	11.47	9.46667	10.7883
MAB_4386	MAB_4386	Putative transporter	1.747	0.805239	0.217906	0.542905	no	up	ref_gene	mRNA	19.03	12.88	46.07	8.91	30.06	2.71	44.32	50.1	15.85	8.14	70.01	14.04	19.9433	33.7433
MAB_3285	MAB_3285	hypothetical protein	0.92	-0.120332	0.217998	0.542905	no	down	ref_gene	mRNA	27.98	35	36.89	32.31	28.09	32.34	30.17	25.42	27.97	28.5	30.85	30.33	32.1017	28.8733
MAB_3979c	MAB_3979c	hypothetical protein	0.901	-0.149716	0.21803	0.542905	no	down	ref_gene	mRNA	25.69	32.58	40.65	33.85	37.62	39.54	32.59	26.26	31.15	32.67	33.71	28.37	34.9883	30.7917
MAB_1349	MAB_1349	Probable DNA-3-methyladenine glycosylase I TagA	0.915	-0.128259	0.218756	0.544195	no	down	ref_gene	mRNA	201.17	225	270.25	257.4	286.67	257.09	207.77	204.56	226.9	255.25	232.94	211.25	249.597	223.112
MAB_2369	MAB_2369	Hypothetical segregation and condensation protein B	0.917	-0.125063	0.218922	0.544195	no	down	ref_gene	mRNA	79.55	104.29	116.84	101.38	108.55	104.15	86.21	89.9	97.42	101.51	94.25	81.08	102.46	91.7283
MAB_4181	MAB_4181	Sulfate adenylate transferase%2C subunit 2 %28CysD%29	1.158	0.211097	0.219037	0.544195	no	up	ref_gene	mRNA	294.01	371.78	296.05	223.53	197.67	233.04	302.69	329.73	220.21	277.73	309.16	402.64	269.347	307.027
MAB_1406c	MAB_1406c	Probable cytochrome P450	0.872	-0.198113	0.219173	0.544195	no	down	ref_gene	mRNA	473.75	557.72	506.86	449.13	304.17	429.66	354.67	427.5	263.14	442.84	393.87	441.87	453.548	387.315
MAB_0692c	MAB_0692c	Probable sugar transporter	1.109	0.148629	0.219178	0.544195	no	up	ref_gene	mRNA	19.96	23.42	30.83	27.62	18.22	20.13	26.8	27.64	20.61	25.24	27.09	23.75	23.3633	25.1883
MAB_0756c	MAB_0756c	hypothetical protein	1.151	0.202262	0.2192	0.544195	no	up	ref_gene	mRNA	288.49	293.72	244.24	211.07	219.02	193.05	273.2	374	235.79	204.84	237.09	327.15	241.598	275.345
MAB_4137c	MAB_4137c	hypothetical protein	1.082	0.113307	0.219467	0.544264	no	up	ref_gene	mRNA	114.19	125.44	112.5	132.52	119.82	120.41	123.06	120.78	131.14	127.33	130.06	138.99	120.813	128.56
MAB_2327c	MAB_2327c	Hypothetical protein	0.863	-0.213283	0.21954	0.544264	no	down	ref_gene	mRNA	87.07	163.35	117.86	140.01	119.16	138.61	114.25	83.84	114.58	139.81	117.87	87.14	127.677	109.582
MAB_0249	MAB_0249	hypothetical protein	1.243	0.314362	0.219554	0.544264	no	up	ref_gene	mRNA	24.02	20.88	32.53	11.75	15.24	12.17	21.04	31.64	19.43	16.07	20.51	33.55	19.4317	23.7067
MAB_1284c	MAB_1284c	hypothetical protein	1.088	0.122179	0.219812	0.544628	no	up	ref_gene	mRNA	57.42	75.66	70.7	63.24	54.95	57.32	76.95	74.46	63.97	63.03	64.11	62.67	63.215	67.5317
MAB_4452	MAB_4452	Putative transcriptional regulator%2C MerR family	1.145	0.195469	0.219919	0.544628	no	up	ref_gene	mRNA	49.16	67.21	63.2	45.5	51.76	45.45	55.7	89.24	51.42	44.64	53.48	68.15	53.7133	60.4383
MAB_4825c	MAB_4825c	hypothetical protein	0.879	-0.18586	0.220084	0.544767	no	down	ref_gene	mRNA	56.83	99.52	85.36	79.24	84.63	74.65	64.41	74.63	66.68	51.27	64.83	92.74	80.0383	69.0933
MAB_1881c	MAB_1881c	Putative transcriptional regulator%2C TetR family	0.915	-0.128283	0.220619	0.545652	no	down	ref_gene	mRNA	39.87	47.5	53.32	45.08	39.59	37.19	38.16	41.34	34.58	43.32	39.27	38.5	43.7583	39.195
MAB_1252	MAB_1252	hypothetical protein	0.922	-0.117273	0.220865	0.545892	no	down	ref_gene	mRNA	35.64	33.47	40.15	30.47	41.31	31.61	32.22	33.99	33.52	28.36	29.99	33.97	35.4417	32.0083
MAB_0990c	MAB_0990c	hypothetical protein	1.109	0.148646	0.221049	0.546076	no	up	ref_gene	mRNA	19.55	19.1	27.22	24.12	29.04	20.84	29.19	26.53	26.61	19.22	23.02	27.08	23.3117	25.275
MAB_1527	MAB_1527	Probable monooxygenase	1.113	0.154913	0.221226	0.546092	no	up	ref_gene	mRNA	38.57	36.99	47.03	36.93	27.87	27.21	42.61	43.91	38.36	33.49	33.06	42	35.7667	38.905
MAB_4873c	MAB_4873c	hypothetical protein	1.213	0.279118	0.221274	0.546092	no	up	ref_gene	mRNA	30.91	37.95	40.54	24.45	25.11	16.94	40.41	54.02	28.58	25.05	29.26	33.83	29.3167	35.1917
MAB_2819	MAB_2819	Putative steroid dehydrogenase	1.184	0.244175	0.221492	0.546362	no	up	ref_gene	mRNA	12.26	14.17	16.45	11.65	8.33	10.39	16.43	19.74	10.68	8.81	14.23	15.42	12.2083	14.2183
MAB_0161	MAB_0161	Probable transcriptional regulator%2C LysR family	1.138	0.186186	0.221855	0.546988	no	up	ref_gene	mRNA	18.68	20.73	26.22	18.77	20.91	16.61	28.02	26.06	22.8	13.22	19.91	26	20.32	22.6683
MAB_3197	MAB_3197	Conserved hypothetical protein %28putative peptidase%29	0.809	-0.305581	0.22201	0.5471	no	down	ref_gene	mRNA	8.87	5.81	14.6	8.17	7.23	6.55	7.58	9.09	5.73	3.56	6.07	8.38	8.53833	6.735
MAB_4734	MAB_4734	Probable dehydrogenase	1.134	0.181159	0.222257	0.547268	no	up	ref_gene	mRNA	26.93	44.09	40.04	28.41	28.28	28.36	35.96	41.54	33.11	29.12	32.48	45.56	32.685	36.295
MAB_4282c	MAB_4282c	Isoniazid inductible gene protein IniC	1.159	0.213252	0.222297	0.547268	no	up	ref_gene	mRNA	24.49	15.93	33.5	22.64	29.62	23.28	24.36	23.01	37.03	32.15	24.3	26.96	24.91	27.9683
MAB_0433	MAB_0433	Type II secretion system protein E	0.92	-0.120968	0.222433	0.547334	no	down	ref_gene	mRNA	23.35	31.92	36.6	28.01	31.68	27.2	26.65	26.75	22.9	27.59	27.23	29.04	29.7933	26.6933
MAB_0945	MAB_0945	Putative drug resistance transporter%2C EmrB%2FQacA family	0.907	-0.140936	0.222863	0.547853	no	down	ref_gene	mRNA	73.52	73.07	73.74	63.35	70.32	66.39	62.52	75.03	50.62	54.62	56	76.31	70.065	62.5167
MAB_3638c	MAB_3638c	hypothetical protein	0.796	-0.328656	0.223156	0.548039	no	down	ref_gene	mRNA	37.33	34.81	66.13	55.33	26.96	45.33	35.5	15.38	40.17	46.34	45.67	27.19	44.315	35.0417
MAB_4093	MAB_4093	Putative allophanate hydrolase	1.257	0.329673	0.223157	0.548039	no	up	ref_gene	mRNA	10.97	11.29	18.28	12.67	8.77	7.67	11.65	15.7	8.9	7.29	27.8	13.56	11.6083	14.15
MAB_3169c	MAB_3169c	4-hydroxy-3-methylbut-2-en-1-yl diphosphate synthase%28IspG%29	0.934	-0.097956	0.223632	0.548936	no	down	ref_gene	mRNA	312.26	293.08	311.58	316.78	357.34	321.39	295.65	295.77	304.71	291.81	287.44	277.55	318.738	292.155
MAB_0245c	MAB_0245c	Hypothetical protein	0.914	-0.129291	0.224321	0.550196	no	down	ref_gene	mRNA	43.21	66.85	63.05	64.08	56.85	60.2	58.31	51.23	47.31	55.33	55.18	49.06	59.04	52.7367
MAB_2842c	MAB_2842c	Shikimate kinase %28AroK%29	0.866	-0.207209	0.224366	0.550196	no	down	ref_gene	mRNA	140.6	125.25	112.84	82.17	150.78	127.07	116.62	140.34	108.77	87.57	85.54	95.99	123.118	105.805
MAB_1563	MAB_1563	hypothetical protein	0.906	-0.143026	0.224553	0.550385	no	down	ref_gene	mRNA	29.66	36.74	43.91	35.07	50.51	35.79	34.02	34.08	33.43	36.13	33.87	33.37	38.6133	34.15
MAB_0802	MAB_0802	Hypothetical protein	1.294	0.37236	0.224842	0.550825	no	up	ref_gene	mRNA	11.59	12.03	18.7	8.91	5.58	3.85	18.13	16.48	9.87	7.08	9.31	15.76	10.11	12.7717
MAB_1154	MAB_1154	Hypothetical protein	1.125	0.169821	0.225512	0.552195	no	up	ref_gene	mRNA	115.55	142.44	148.28	95.89	153.95	104.37	142.24	165.66	134.91	119.83	127.41	154.71	126.747	140.793
MAB_2597	MAB_2597	hypothetical protein	1.158	0.211194	0.225926	0.55294	no	up	ref_gene	mRNA	56.16	99.58	87.64	50.33	56.23	62.61	73.12	91.54	59.54	72.46	84.37	87.79	68.7583	78.1367
MAB_1729	MAB_1729	Conserved hypothetical protein %28phage protein%3F%29	1.278	0.354225	0.226248	0.553455	no	up	ref_gene	mRNA	7.94	10.52	11.76	9.39	5.73	4.36	9.03	14.05	8.62	4.59	8.26	17.67	8.28333	10.37
MAB_1567	MAB_1567	Probable HNH endonuclease precursor	1.15	0.201562	0.226684	0.554252	no	up	ref_gene	mRNA	111.45	110.16	112.77	129.78	106.81	115.25	150.17	167.9	153.6	108.09	123.1	74.06	114.37	129.487
MAB_2781c	MAB_2781c	hypothetical protein	0.895	-0.159317	0.226902	0.554515	no	down	ref_gene	mRNA	69.04	70.51	103.32	99.72	93.55	94.24	77.81	63.99	85.01	88.05	83.42	63.36	88.3967	76.94
MAB_0435c	MAB_0435c	Putative transcriptional regulator	1.142	0.191763	0.227845	0.556274	no	up	ref_gene	mRNA	16.74	28.75	30.04	21.88	17.92	18.46	28.63	26.94	22.57	18.52	22.34	30.33	22.2983	24.8883
MAB_3771c	rpsD	30S ribosomal protein S4	0.901	-0.150906	0.228062	0.556534	no	down	ref_gene	mRNA	683.98	758	843	767.02	1016.96	880.09	737.65	644.16	858.68	796.62	717.51	610.4	824.842	727.503
MAB_1265c	MAB_1265c	hypothetical protein	0.857	-0.222225	0.228241	0.556698	no	down	ref_gene	mRNA	32.53	29.02	41.78	42.93	28.79	35.6	34.97	17.68	28.36	37.26	34.04	24.97	35.1083	29.5467
MAB_2572c	MAB_2572c	Putative membrane protein%2C MmpS	0.791	-0.338331	0.229227	1	no	down	ref_gene	mRNA	10.84	7.48	13.38	8.07	5.99	7.25	11.36	8.76	5.68	3.89	5.21	6.68	8.835	6.93
MAB_1717c	MAB_1717c	Probable sugar ABC transporter%2C permease protein	0.919	-0.121715	0.229405	0.559246	no	down	ref_gene	mRNA	22.47	27.11	34.37	30.35	26.92	24.98	26.71	25.26	21.42	25.09	23.84	26.92	27.7	24.8733
MAB_2119c	MAB_2119c	Putative polyketide synthase MbtD	0.848	-0.238104	0.229509	0.559246	no	down	ref_gene	mRNA	15.45	22.08	31.24	25.32	12.22	11.31	14.98	17.69	15.94	16.6	14.96	15.86	19.6033	16.005
MAB_0790	MAB_0790	Hypothetical protein	0.9	-0.152412	0.230051	0.559991	no	down	ref_gene	mRNA	25.23	25.61	26.56	22.9	20.86	19.89	23.71	23.54	18.52	20.08	21.84	17.29	23.5083	20.83
MAB_2758c	MAB_2758c	Probable cytochrome c oxidase assembly factor CtaB	0.898	-0.154593	0.230114	0.559991	no	down	ref_gene	mRNA	89.17	114.14	100.75	81.83	115.54	100.96	89.92	107.34	90.96	74.92	69.58	99.68	100.398	88.7333
MAB_2754	MAB_2754	hypothetical protein	1.13	0.176924	0.23015	0.559991	no	up	ref_gene	mRNA	102.36	83.49	86.15	69.41	84.17	78.25	90.61	122.86	107.6	73.17	74.45	93.29	83.9717	93.6633
MAB_0908	MAB_0908	Putative phenylacetic acid degradation protein PaaC%2Fphenylacetate-CoA oxygenase%2C PaaI subunit	1.285	0.361575	0.2307	0.560749	no	up	ref_gene	mRNA	8.33	7.77	17.15	10.6	5.45	2.81	13.87	13.25	9.12	7.12	13.28	8.03	8.685	10.7783
MAB_4265c	MAB_4265c	Chaperone ClpB	0.893	-0.163729	0.230819	0.560749	no	down	ref_gene	mRNA	4303.44	3120.11	3511.05	3494.45	3447.81	3784.06	2751.72	2766.26	2722.5	3662.7	3333.73	3712.5	3610.15	3158.24
MAB_4420	MAB_4420	hypothetical protein	0.803	-0.316123	0.230982	0.560749	no	down	ref_gene	mRNA	416.25	611.11	621.1	938.71	582.55	889.79	579.6	283.94	545.85	897.88	644.68	272.22	676.585	537.362
MAB_2568	MAB_2568	Putative arsenate reductase or tyrosine phosphatase	0.887	-0.173804	0.231048	0.560749	no	down	ref_gene	mRNA	17.79	18.7	21.21	15.81	17.38	20.3	15.5	20.7	10.99	16.03	15.94	17.67	18.5317	16.1383
MAB_4023c	MAB_4023c	Probable oxidoreductase	0.859	-0.218646	0.231106	0.560749	no	down	ref_gene	mRNA	13.67	9.55	19.57	13.18	13.21	13.76	11.63	16.1	8.09	10.19	9.44	13.9	13.8233	11.5583
MAB_3144	MAB_3144	Putative ABC transporter%2C ATP-binding protein	0.919	-0.121898	0.231151	0.560749	no	down	ref_gene	mRNA	18.3	16.81	27.15	19.81	19.29	17.44	19.41	19.38	17.14	15.32	18.76	16.36	19.8	17.7283
MAB_0185c	MAB_0185c	Probable arabinosyltransferase B	0.904	-0.144892	0.231246	0.560749	no	down	ref_gene	mRNA	53.54	56.07	69.3	72.29	73.9	72.06	63.21	51.7	65.09	63.11	60.29	46.83	66.1933	58.3717
MAB_1598	MAB_1598	Probable molybdopterin-guanine dinucleotide biosynthesis protein A	0.881	-0.182078	0.231564	0.561068	no	down	ref_gene	mRNA	20.88	18.89	28.81	19.53	17	21.55	17.63	20.33	12.86	18.29	21.76	18.35	21.11	18.2033
MAB_2077	MAB_2077	Probable monooxygenase	0.908	-0.138559	0.231602	0.561068	no	down	ref_gene	mRNA	10.67	15.38	18.16	15.47	13.75	12.74	14.9	12.88	10.64	12.22	12.04	13.72	14.3617	12.7333
MAB_2337	MAB_2337	Probable arginine biosynthesis bifunctional protein ArgJ	1.105	0.143763	0.231942	0.561622	no	up	ref_gene	mRNA	90.67	92.76	115.55	88.71	111.77	90.39	110.39	81.06	121.02	115.87	110.2	96.7	98.3083	105.873
MAB_2340	MAB_2340	Ornithine carbamoyltransferase ArgF	0.918	-0.124021	0.232266	0.561906	no	down	ref_gene	mRNA	151.27	157.01	174.33	155.91	190.85	185.95	162.89	156.49	168.94	150.11	151.58	123.87	169.22	152.313
MAB_1719	MAB_1719	hypothetical protein	1.084	0.116216	0.232301	0.561906	no	up	ref_gene	mRNA	70.55	54.7	68.53	70.63	65	67.33	67.62	72.45	76.22	68.67	73.98	62.09	66.1233	70.1717
MAB_2690	MAB_2690	Glycogen operon protein GlgX homolog	0.915	-0.128843	0.232397	0.561906	no	down	ref_gene	mRNA	29.44	32.28	34.55	36.42	35.46	35.3	28.72	32.36	26.93	35.48	32.44	25.8	33.9083	30.2883
MAB_2982c	MAB_2982c	Hypothetical protein	1.169	0.225379	0.233307	0.563692	no	up	ref_gene	mRNA	60.9	80.74	66.69	53.09	42.12	45.72	66.49	92.01	59.23	45.39	53.65	85.46	58.21	67.0383
MAB_2799	MAB_2799	hypothetical protein	0.902	-0.148577	0.233361	0.563692	no	down	ref_gene	mRNA	56.5	48.32	53.69	53.31	44.59	48.62	42.51	40.73	40.87	53.49	52.36	39.75	50.8383	44.9517
MAB_0286	MAB_0286	hypothetical protein	1.376	0.459959	0.23347	1	no	up	ref_gene	mRNA	4.51	4.42	10.18	4.56	5.16	3.27	11	12.52	3.71	2.44	3.96	9.7	5.35	7.22167
MAB_0110c	MAB_0110c	hypothetical protein	1.071	0.0986356	0.233695	0.563783	no	up	ref_gene	mRNA	201.13	186.28	193.62	205.65	190.16	191.22	202.93	190.71	222.48	195.24	214.05	203.12	194.677	204.755
MAB_3521c	MAB_3521c	Probable nitrite reductase	1.176	0.233982	0.233766	0.563783	no	up	ref_gene	mRNA	65.89	42.91	50.33	46.77	37.5	38.68	62.72	54.63	43.13	34.67	60.91	73.64	47.0133	54.95
MAB_4121c	MAB_4121c	Putative transcriptional regulator%2C MerR family	0.871	-0.199277	0.23382	0.563783	no	down	ref_gene	mRNA	23.94	22.45	37.17	28	26.77	18.14	23.53	19.77	22.31	24.04	25.76	18.4	26.0783	22.3017
MAB_4215c	MAB_4215c	Putative ABC transporter%2C ATP-binding protein	0.915	-0.127661	0.233849	0.563783	no	down	ref_gene	mRNA	64.84	74.58	82.05	89.37	73.68	80.41	70.15	55.85	69.05	73.64	78.22	68.58	77.4883	69.2483
MAB_0734	MAB_0734	hypothetical protein	1.113	0.154875	0.233975	0.563815	no	up	ref_gene	mRNA	55.15	75.93	72.98	45.92	63.89	54.25	72.88	67.76	57.43	58.83	72.31	73.6	61.3533	67.135
MAB_3743c	MAB_3743c	Glucosamine--fructose-6-phosphate aminotransferase	0.918	-0.123179	0.234137	0.563935	no	down	ref_gene	mRNA	92.68	91.9	115.87	110.44	114.14	113.66	88.38	83.45	97.41	108.35	100.08	93.64	106.448	95.2183
MAB_3480	MAB_3480	Putative short chain dehydrogenase%2Freductase	1.126	0.171553	0.23464	0.564608	no	up	ref_gene	mRNA	80.8	109.43	84.01	110.9	64.96	89.95	106.69	118.86	106.75	82.47	87.99	95.93	90.0083	99.7817
MAB_3653	MAB_3653	Probable pyridoxine 5-phosphate oxidase	0.877	-0.189726	0.234683	0.564608	no	down	ref_gene	mRNA	195.19	134.72	146.33	167.52	192.35	152.17	123.48	112.41	167.81	136.6	128.27	183.63	164.713	142.033
MAB_0726	MAB_0726	Conserved hypothetical protein %28Rieske region%29	0.885	-0.176508	0.234857	0.564608	no	down	ref_gene	mRNA	22.76	27	39.69	43.51	25.45	32.13	28.73	29.28	21.78	29.25	29.22	25.52	31.7567	27.2967
MAB_3333	MAB_3333	Probable conserved lipoprotein LppZ	0.914	-0.129458	0.234868	0.564608	no	down	ref_gene	mRNA	79.72	91.31	102.28	102.85	89.89	100.85	81.89	73.57	85.84	101.85	85.07	76.58	94.4833	84.1333
MAB_4109c	MAB_4109c	Putative methyltransferase	0.917	-0.125036	0.235159	0.564884	no	down	ref_gene	mRNA	68.23	88.22	86.1	84.96	106.75	89.09	83.12	82.32	74.38	80.2	72.2	78.71	87.225	78.4883
MAB_1841c	MAB_1841c	Putative type-b cytochrome %28b561%29	1.109	0.149266	0.235208	0.564884	no	up	ref_gene	mRNA	15.99	17.34	18.75	16.96	15.5	15.62	18.02	19.47	19.7	15.49	16.69	19.5	16.6933	18.145
MAB_3775c	MAB_3775c	Putative monooxygenase	0.946	-0.0794612	0.235774	0.56597	no	down	ref_gene	mRNA	100.55	107.95	118.59	108.14	111.26	102.68	93.96	98.52	102.69	102.88	98.37	103.57	108.195	99.9983
MAB_4751	MAB_4751	Conserved hypothetical protein %28patatin-like%29	0.915	-0.128492	0.236111	0.566178	no	down	ref_gene	mRNA	36.71	33.95	45.25	38.35	44.87	38.37	35.55	35.11	34.4	34.23	29.66	43.6	39.5833	35.425
MAB_3316	MAB_3316	Probable cytochrome P450	0.856	-0.223687	0.236206	0.566178	no	down	ref_gene	mRNA	55.47	33.2	47.93	51.17	62.43	51.35	44.08	53.79	46.99	29.6	27.51	52.62	50.2583	42.4317
MAB_3642	MAB_3642	Hypothetical SufE-like protein	0.899	-0.15292	0.236428	0.566178	no	down	ref_gene	mRNA	61.7	50.56	60.4	58.5	68.08	60.62	56.19	55.06	58.78	58.11	39.48	50.51	59.9767	53.0217
MAB_0254c	MAB_0254c	Putative phosphoglycerate mutase	1.092	0.126384	0.236429	0.566178	no	up	ref_gene	mRNA	29.7	37.33	37.59	35.28	27.02	30.03	38.33	35.96	32.81	27.59	37.48	38.39	32.825	35.0933
MAB_0937c	MAB_0937c	Putative membrane protein%2C MmpL family	0.895	-0.160776	0.236529	0.566178	no	down	ref_gene	mRNA	134.69	134.33	158.84	175.47	173.56	169.78	125.81	118.84	135.6	174.91	153.29	115.81	157.778	137.377
MAB_2182c	MAB_2182c	Hypothetical glycosyl transferase	0.863	-0.211758	0.236602	0.566178	no	down	ref_gene	mRNA	97.99	115.65	132.68	161.73	127.24	165.29	97.32	86.2	106.17	162.04	123.82	96.05	133.43	111.933
MAB_1428	MAB_1428	hypothetical protein	0.878	-0.187791	0.236652	0.566178	no	down	ref_gene	mRNA	75.61	112.67	127.6	113.78	90.83	109	80.69	67.1	76.74	121.07	98.49	93.3	104.915	89.565
MAB_1979	MAB_1979	hypothetical protein	0.854	-0.228508	0.236958	0.566639	no	down	ref_gene	mRNA	46.99	51.33	69.5	72.48	53.3	60.54	47.66	29.84	49.24	72.09	56.91	37.56	59.0233	48.8833
MAB_3110	MAB_3110	Probable iron dependent transcriptional repressor FeoA	0.911	-0.134349	0.237114	0.566727	no	down	ref_gene	mRNA	92.7	106.24	123.95	127.84	115.44	129.87	106.58	84.2	110.77	114.89	107.46	94.97	116.007	103.145
MAB_4702c	MAB_4702c	hypothetical protein	1.151	0.202703	0.23731	0.566727	no	up	ref_gene	mRNA	97.47	69.97	101.07	89.24	60.5	82.54	119.47	77.03	109.16	105.89	90.17	66.45	83.465	94.695
MAB_1397c	MAB_1397c	hypothetical protein	1.101	0.138285	0.237396	0.566727	no	up	ref_gene	mRNA	31.99	49.83	46.56	41.45	44.69	34.84	50.99	49.4	43.77	37.11	45.07	43.15	41.56	44.915
MAB_4645	MAB_4645	hypothetical protein	0.89	-0.16809	0.237448	0.566727	no	down	ref_gene	mRNA	102.01	71.56	121.66	100.37	94.71	92.87	71.86	76.15	92.82	103.36	74.96	89.82	97.1967	84.8283
[truncated: 2,901 more rows]

## Sheet: Fig 4
Fig 4
[truncated: 7 more rows]

## Sheet: Fig 5C
Fig 5C		M. bolletii ::pMV261					M. bolletii ::pMV261::MAB_2885					P value
[truncated: 2 more rows]

[truncated: 1 more sheets: Fig 5D]
